# Supplementary material for: Single-cell RNA sequencing uncovers intestinal immune alterations and cellular diversity from chronic fluoride exposure in mice
Source: Theranostics. 2025 Jun 18;15(15):7242–69. doi: 10.7150/thno.116567 (PMC12315694; doi:10.7150/thno.116567)
Supplement: Supplementary file 2 — Supplementary tables. [file thnov15p7242s2.zip › Table S1.xls]

## Sheet: Summary
Table S1 differentially expressed genes of enterocyte between Ctrl and F groups
gene	Gene name
p_val	Unadjusted p value
avg_log2FC	The difference in average logarithmic multiple change between the exposed and unexposed samples
pct.1	The percentage of cells where the gene is detected in the assigned cluster
pct.2	The percentage of cells where the gene is detected in all other clusters

## Sheet: DEGs of enterocyte1
gene	p_val	avg_log2FC	pct.1	pct.2
Pigr	3.83e-19	1.56988	0.9	0.989
H2-Aa	1.05e-14	1.75841	0.429	0.978
Defa24	1.92e-14	-2.79822	0.514	0
Cd74	7.37e-14	1.38212	0.843	1
Muc13	3.05e-12	1.19743	0.943	0.989
H2-Eb1	4.1e-12	1.56358	0.6	0.945
Fabp6	7.79e-12	0.885125	0.929	1
Nos2	1.11e-11	2.4343	0.214	0.747
Upp1	1.69e-11	2.56167	0.486	0.868
4931406C07Rik	2.73e-11	1.09509	0.829	0.978
Rps27	4.82e-11	-0.945369	1	1
Xpnpep1	5.45e-11	1.14793	0.7	0.967
H2-Ab1	5.72e-11	1.21462	0.757	0.978
Krt20	6.55e-11	1.00876	0.9	0.989
Slc10a2	7.65e-11	1.36363	0.743	0.945
2410006H16Rik	1.19e-10	-2.12618	0.771	0.341
Hspa5	1.97e-10	0.854461	0.957	0.978
Actn4	2.28e-10	0.927343	0.957	0.978
H2afv	3.31e-10	-1.13517	0.957	0.846
Ceacam1	3.78e-10	0.95914	0.943	0.978
Rpl37	4.32e-10	-0.970581	1	1
Rpl38	5.37e-10	-0.70772	1	1
Duox2	6.77e-10	2.22555	0.114	0.593
Suox	1.01e-09	1.11639	0.643	0.934
Rpl35a	1.5e-09	-0.807057	1	1
Slc51a	2.22e-09	0.76597	0.871	0.978
Hk2	2.43e-09	1.98656	0.314	0.736
Rps28	2.87e-09	-0.957438	1	1
Rpl22l1	2.93e-09	-0.89533	1	0.989
Rpl37a	4e-09	-0.706521	1	0.989
Gpx2	4.43e-09	0.944997	0.943	0.978
Rpl35	7.32e-09	-0.885081	1	1
Rpl39	8.02e-09	-0.86751	1	0.989
Me2	9.89e-09	0.937903	0.914	0.978
Baiap2l1	1.71e-08	1.13524	0.557	0.879
Rpl22	1.75e-08	-0.859554	1	0.989
Rrbp1	1.82e-08	0.710364	0.971	0.989
Reg3g	2.54e-08	1.13758	1	1
Gm10076	2.64e-08	-0.910785	0.971	0.945
Rps10	2.7e-08	-0.78775	1	1
Rps13	3.41e-08	-0.971021	1	0.978
Atp2b1	3.8e-08	0.975782	0.843	0.945
Krt8	3.83e-08	0.577728	1	1
Saa1	4.38e-08	2.63842	0.186	0.604
Actb	5.62e-08	0.663363	1	1
Mgat4c	5.81e-08	0.970624	0.871	0.978
Slc26a2	6.07e-08	1.07166	0.829	0.945
Elovl1	6.22e-08	1.20002	0.643	0.868
Rpl34	7.62e-08	-0.750325	1	1
Rpl18	8.06e-08	-0.709585	1	0.978
Calm1	8.22e-08	0.480128	1	1
Calr	8.37e-08	0.661406	0.943	0.989
Gda	8.81e-08	1.40141	0.614	0.901
Pitpna	1.11e-07	0.635532	0.943	0.989
Rpl27a	1.24e-07	-0.766474	1	0.978
Rpl9	1.36e-07	-0.767859	1	0.978
Rps7	1.58e-07	-0.815072	1	0.989
Manf	1.59e-07	0.784726	0.871	0.989
Npm1	1.66e-07	-1.51268	0.886	0.802
Cdh17	1.95e-07	0.6773	0.957	0.989
Slc51b	2e-07	0.859225	0.886	0.978
Rps29	2.16e-07	-0.619487	1	1
Rps27a	2.41e-07	-0.756867	1	0.989
Gsr	2.5e-07	0.680228	0.943	0.978
Defa21	2.55e-07	-1.91641	0.286	0.011
Rpl30	2.69e-07	-0.788262	1	0.989
Creld2	2.69e-07	1.40211	0.186	0.593
Slc30a1	2.84e-07	1.11533	0.586	0.857
Rpl19	3.11e-07	-0.531899	1	1
Sqle	3.6e-07	1.1939	0.486	0.835
Fau	4.29e-07	-0.360928	1	1
H2-DMb1	5.2e-07	1.19745	0.314	0.714
Rpl7	5.22e-07	-0.552133	1	0.989
Aadac	5.5e-07	-1.93175	0.357	0.055
Slc7a7	5.94e-07	0.888665	0.686	0.967
H2-D1	6.02e-07	0.55269	0.929	1
Rpl24	6.69e-07	-0.65288	1	0.989
Rps5	6.69e-07	-0.616013	1	1
Rps21	6.81e-07	-0.792012	1	0.989
Efhd2	6.99e-07	0.820462	0.829	0.978
Defa22	7.74e-07	-1.89759	0.243	0
Rps3a1	8.04e-07	-0.753677	0.986	0.989
Eps8l3	8.92e-07	0.943798	0.729	0.923
Mep1b	8.98e-07	0.607157	0.886	0.978
Atp1b1	9.01e-07	0.541452	0.971	0.989
Ncl	9.8e-07	-1.40184	0.814	0.593
Cycs	1.02e-06	0.580959	0.986	1
Snrpf	1.05e-06	-1.51102	0.743	0.473
Fkbp5	1.12e-06	1.11125	0.429	0.769
Rpl18a	1.29e-06	-0.640306	1	1
Fam3b	1.34e-06	1.21681	0.371	0.747
Sptlc2	1.38e-06	0.845072	0.671	0.934
Stom	1.42e-06	1.67456	0.229	0.582
Rpl36	1.95e-06	-0.734038	1	1
Slc12a2	2.03e-06	-3.05684	0.257	0.011
Snhg9	2.05e-06	-2.45904	0.4	0.11
Zfas1	2.08e-06	-1.45403	0.686	0.363
Gmds	2.3e-06	0.642774	0.943	0.989
Rpl29	2.42e-06	-0.658219	1	1
Rpl27	2.46e-06	-0.570951	1	1
Naca	2.59e-06	-0.606076	1	0.978
Vil1	2.96e-06	0.630532	0.943	0.989
Lsm7	3.07e-06	-1.86284	0.4	0.099
H2-K1	3.24e-06	0.629689	0.957	0.989
Mrps5	3.82e-06	-1.50645	0.514	0.209
Rps15a	3.86e-06	-0.864503	0.986	0.978
Defa30	3.99e-06	-1.80287	0.214	0
Cebpzos	4.54e-06	-1.37007	0.571	0.275
1810065E05Rik	4.9e-06	1.43857	0.343	0.67
Rps18	4.93e-06	-0.899162	1	0.989
Ahcyl2	4.97e-06	0.634796	0.843	0.956
Rpl11	5.61e-06	-0.69214	1	1
Rps20	6.08e-06	-0.662652	1	1
Slc44a4	6.58e-06	0.68333	0.686	0.945
Gng12	6.7e-06	0.598641	0.914	1
Herpud1	6.72e-06	0.983645	0.671	0.868
Hnrnpdl	6.84e-06	-1.07641	0.829	0.593
Ggt1	7.19e-06	0.645352	0.529	0.89
Fabp1	7.37e-06	-1.83206	0.786	0.604
Rpl32	7.49e-06	-0.741534	1	0.989
Zbp1	7.57e-06	1.28108	0.071	0.396
Edn2	8.06e-06	-1.14659	0.729	0.527
Xdh	8.11e-06	1.10549	0.429	0.769
Nfib	8.19e-06	-1.29861	0.629	0.363
Duoxa2	8.23e-06	2.30481	0.129	0.44
Ndrg1	8.41e-06	-1.30771	0.629	0.374
Pde9a	8.42e-06	0.839016	0.643	0.934
Rps9	8.51e-06	-0.647239	1	1
Snrpe	8.78e-06	-0.753624	0.957	0.824
Rpl41	9.07e-06	-0.436075	1	1
Rps24	9.36e-06	-0.540029	1	0.989
Slc5a1	1e-05	0.779765	0.829	0.989
Rpl36a	1.01e-05	-0.743331	0.971	0.956
Rps11	1.05e-05	-0.541223	1	1
Ivns1abp	1.07e-05	-1.62821	0.686	0.44
Ndufa4	1.09e-05	-0.611837	1	1
Gpt	1.09e-05	0.75981	0.629	0.934
Rpl10a	1.1e-05	-0.59572	1	0.978
Clec2e	1.2e-05	1.07641	0.457	0.769
Plin3	1.22e-05	0.625494	0.871	0.956
H2-Q2	1.25e-05	0.703674	0.614	0.901
Tm4sf4	1.35e-05	-0.632596	0.371	0.088
Hnrnpl	1.46e-05	-0.861063	0.857	0.659
Pdcd4	1.52e-05	-1.57108	0.586	0.308
Psmb8	1.58e-05	0.812082	0.686	0.923
Cirbp	1.6e-05	-0.958751	0.7	0.462
Dstn	1.64e-05	0.498742	1	0.989
Rpl14	1.83e-05	-0.667747	0.957	0.956
Prmt1	1.95e-05	-1.39746	0.329	0.066
Rps4x	2.2e-05	-0.579704	1	0.989
Rpl7a	2.2e-05	-0.437402	1	0.989
Slc13a1	2.31e-05	0.829394	0.771	0.923
Fgl2	2.36e-05	0.920119	0.329	0.692
Rpl13	2.48e-05	-0.659399	1	0.978
Tm4sf20	2.6e-05	0.635294	0.943	1
Tagln2	2.71e-05	-0.793801	0.914	0.758
Ehf	2.85e-05	-1.01014	0.786	0.637
Wdr83os	2.95e-05	-0.935046	0.714	0.418
Tmem54	3.01e-05	0.521852	0.886	1
Mall	3.12e-05	0.654239	0.771	0.923
Klf6	3.14e-05	0.762601	0.857	0.978
Fuca1	3.26e-05	0.562567	0.814	0.956
Snrpg	3.35e-05	-1.11349	0.857	0.692
Nsa2	3.42e-05	-0.688005	0.957	0.923
Gfpt1	3.63e-05	0.652633	0.9	0.989
Nus1	3.67e-05	0.821901	0.557	0.857
Rpl15	3.77e-05	-0.590733	1	0.989
Rps19	4e-05	-0.736886	0.986	0.978
Enpep	4.05e-05	0.641377	0.9	0.978
Slc35c1	4.33e-05	1.31495	0.157	0.462
Cdo1	4.41e-05	-1.37764	0.171	0
Lyz1	4.41e-05	-1.13068	0.171	0
R3hdm1	4.54e-05	-1.27157	0.457	0.165
Ank3	4.64e-05	0.822234	0.429	0.769
Rpl21	4.84e-05	-0.582132	1	0.989
Swap70	4.89e-05	-1.04574	0.229	0.022
Rac1	4.91e-05	0.588247	0.943	0.989
Ntn4	5.25e-05	-1.41558	0.286	0.055
Ccdc71l	5.45e-05	0.797228	0.386	0.692
Acsl5	5.67e-05	0.719528	0.871	0.978
Slc9a3r1	5.92e-05	0.654838	0.886	0.978
Slc6a20a	6.18e-05	-0.927718	0.786	0.692
Cox4i1	6.47e-05	0.290586	1	1
Anxa2	6.47e-05	0.446109	0.943	1
Reg3b	6.47e-05	0.691566	0.943	0.989
mt-Atp6	6.57e-05	0.46272	1	0.989
Rin2	6.67e-05	-1.18156	0.386	0.121
Il13ra1	6.74e-05	1.07375	0.357	0.626
Elovl6	6.84e-05	0.881461	0.457	0.747
Etv3	6.84e-05	0.990304	0.329	0.648
Snhg8	7.08e-05	-1.15013	0.7	0.495
Hmgb1	7.4e-05	-0.878517	0.929	0.945
Bpgm	7.74e-05	0.854972	0.4	0.703
Epb41l4b	7.91e-05	0.732594	0.729	0.835
Hmgcr	8.14e-05	0.868944	0.529	0.813
Hsp90b1	8.37e-05	0.469663	0.971	0.978
Tomm20	8.61e-05	-0.700079	0.871	0.747
Rps23	8.61e-05	-0.592185	0.986	1
Atp5b	8.73e-05	0.302367	1	1
Mrpl52	8.81e-05	-0.885341	0.871	0.835
Srxn1	9.09e-05	0.603003	0.7	0.901
Lurap1l	9.15e-05	0.86492	0.471	0.725
Barx2	9.23e-05	1.22116	0.086	0.352
Ptprh	9.26e-05	0.886254	0.443	0.736
Clrn3	9.38e-05	0.696688	0.571	0.857
Hmgcs2	9.74e-05	-1.08811	0.7	0.407
Gpat3	0.000101403	0.798949	0.343	0.703
Rpl8	0.000103445	-0.65615	1	0.989
Rpl6	0.000103445	-0.597852	1	1
AA467197	0.000107225	1.07031	0.514	0.791
Pdlim2	0.00010747	0.868116	0.443	0.769
Tmcc3	0.000108068	1.20838	0.271	0.549
Hmgcs1	0.000117154	0.731844	0.886	0.989
Mt1	0.000117313	-0.746752	0.986	1
Rps26	0.000122312	-0.562663	1	0.989
Rplp0	0.000124023	-0.59059	1	1
Eif1	0.000125756	-0.314222	1	1
Rps14	0.000127512	-0.37551	1	1
Eif5	0.000128877	-0.508062	0.957	0.901
Ier2	0.000133181	-0.931989	0.9	0.791
Ptma	0.0001336	-1.36772	0.9	0.824
Casp7	0.000136886	0.750263	0.614	0.879
Fgf15	0.000138336	2.56512	0.114	0.363
Iqgap2	0.000141537	0.580839	0.843	0.956
Zbtb44	0.000143732	-1.11065	0.443	0.198
Foxo6	0.00014426	1.30896	0	0.187
Nat8f4	0.000153241	1.14638	0.229	0.538
Serbp1	0.00015328	-0.913328	0.971	0.835
Pop5	0.000153742	-1.30168	0.443	0.22
Slc6a8	0.000157622	0.711994	0.729	0.912
Ldlr	0.000160482	0.823139	0.5	0.813
Cystm1	0.00016335	0.480761	0.971	0.989
Ccl28	0.000168121	0.942524	0.129	0.429
Rps2	0.000170183	-0.656694	1	0.989
Ypel3	0.000182508	-1.32436	0.386	0.154
Gtf3a	0.000183606	-1.1322	0.429	0.176
AC149090.1	0.000183973	-1.00448	0.729	0.527
Tap1	0.000188062	0.989719	0.186	0.484
Vmp1	0.000189389	0.489403	0.886	0.978
Ezr	0.000189609	0.520033	0.914	0.989
Mfge8	0.000193156	-1.38598	0.2	0.022
Gstp1	0.000193206	-0.756769	0.843	0.747
Rps16	0.000197579	-0.450449	1	1
2010003K11Rik	0.000208408	0.901907	0.171	0.495
Rps3	0.000214217	-0.565902	1	1
Smarca2	0.000222673	-1.48758	0.286	0.077
Thoc7	0.000226375	-0.584945	0.929	0.846
Prss8	0.00022896	-0.911219	0.171	0.011
Hint1	0.000229079	-0.450802	1	1
Smyd2	0.000231574	-1.01527	0.2	0.022
Arf1	0.000235287	0.350914	0.971	1
Eps8	0.000236781	0.61679	0.829	0.956
Rap2c	0.000241165	0.762828	0.5	0.758
Elp3	0.00024922	-0.964113	0.171	0.011
Il18	0.000252121	0.781459	0.514	0.758
Il17rc	0.000254248	0.641603	0.743	0.967
Rpl28	0.000254885	-0.407858	1	1
Cisd3	0.000256819	0.51173	0.857	0.945
Dffb	0.000273278	-1.30645	0.286	0.077
Rplp2	0.000276003	-0.46641	1	1
Nom1	0.000277146	-1.21583	0.271	0.066
Rpl23	0.000287166	-0.495981	1	0.989
Tle3	0.000289089	1.05548	0.343	0.593
Taf10	0.000290072	-0.577154	0.886	0.802
Sult2b1	0.000290143	0.497071	0.857	0.978
Med13l	0.000299823	-0.978906	0.457	0.22
Mmp15	0.000304791	-1.28875	0.186	0.022
Rdh7	0.000311347	-0.847029	0.671	0.429
Rpl3	0.00031279	-0.766798	0.986	0.967
Rps27rt	0.000314911	-0.622979	0.786	0.626
Rpl17	0.000319026	-0.571397	1	0.967
Tomm7	0.000319038	-0.556237	1	0.989
Selenoi	0.000320107	0.881796	0.657	0.813
Ddx21	0.000322527	-0.959809	0.443	0.198
Usf3	0.000328864	-0.927628	0.471	0.22
Smlr1	0.000332997	-0.923597	0.6	0.396
Eef1b2	0.000336122	-0.729517	0.971	0.967
Tomm6	0.000337453	-0.816326	0.871	0.813
Hopx	0.000341838	-1.36266	0.357	0.132
Ctnnb1	0.000354926	0.478745	0.871	0.945
Timm9	0.000368361	-1.12437	0.386	0.165
Aspa	0.000373936	0.603821	0.786	0.923
Rpl10	0.000377981	-0.358253	1	1
Ifi27l2b	0.000402608	-0.57782	0.943	0.934
Itpk1	0.000404695	0.515339	0.857	0.912
Zfp36l2	0.00042497	-0.728612	0.814	0.626
Rpl26	0.000430088	-0.435673	1	0.989
Rpsa	0.000435652	-0.607806	1	0.989
Zfp703	0.000437491	-0.792191	0.457	0.198
Kctd5	0.000441966	0.843437	0.457	0.714
Misp	0.000450801	0.593522	0.829	0.978
Car4	0.000451792	0.654263	0.743	0.912
Slc25a5	0.000452746	0.362864	1	1
Eef1a1	0.00045275	-0.40253	1	1
Igsf5	0.00045838	0.857612	0.386	0.637
Defa17	0.000459717	-1.05958	0.129	0
Acsm3	0.000459717	-0.952461	0.129	0
Aldh1l1	0.000461659	0.807179	0.529	0.78
Hspa1a	0.000470942	-1.45756	0.686	0.451
Ighm	0.000471881	-0.992005	0.186	0.022
Fads2	0.000471997	-1.0224	0.7	0.593
Sap30	0.000474212	-1.15846	0.371	0.154
Ttc4	0.000477918	0.890985	0.143	0.418
Tuba4a	0.000486548	0.696546	0.614	0.857
Cda	0.00048691	-0.728205	0.857	0.78
Ext1	0.000489484	0.753422	0.371	0.67
Cebpb	0.0004915	-0.894763	0.757	0.582
Capzb	0.000494852	0.480434	0.914	0.989
Csnk1g2	0.000497749	0.70482	0.429	0.736
Numb	0.00050479	0.868749	0.3	0.571
Uri1	0.000510082	-1.12388	0.243	0.055
4921524J17Rik	0.000518188	-0.945947	0.3	0.088
Oit1	0.000527787	0.609052	0.829	0.912
Rsrp1	0.000537312	-0.464869	0.957	0.945
B3gnt7	0.000538213	1.09035	0.1	0.341
Dgkd	0.000542047	0.815575	0.471	0.703
Smpdl3a	0.000553066	0.563604	0.686	0.912
Mrps17	0.000561487	-0.91367	0.557	0.352
Ash2l	0.000566919	-1.06355	0.4	0.176
Lamtor2	0.00057769	-0.565084	0.943	0.835
Noct	0.000583994	1.35412	0.257	0.495
Hnrnpa1	0.000584205	-1.03482	0.671	0.593
B2m	0.000591121	0.429065	0.971	0.989
Lrrfip1	0.000605737	0.966253	0.171	0.418
Myrfl	0.000614078	0.915076	0.2	0.473
Zfp358	0.000618088	-1.14435	0.2	0.033
Stat1	0.000629548	1.05748	0.3	0.571
Tmc5	0.000633108	0.70058	0.586	0.802
Gas5	0.000633732	-1.18628	0.857	0.857
Emp1	0.000646449	0.510418	0.729	0.934
Capns1	0.000664631	0.588282	0.8	0.89
Hsd17b10	0.000673079	-0.780399	0.657	0.451
Rps8	0.000678468	-0.585399	1	0.989
Pdcd6ip	0.000690451	0.573845	0.729	0.923
Rfx7	0.000695231	-1.1913	0.3	0.099
Bach1	0.000695408	0.776686	0.529	0.758
Atp5e	0.000704286	-0.309055	1	1
Eif1a	0.000711861	0.646281	0.557	0.835
Mrps26	0.000724841	-1.17723	0.443	0.22
Glrx	0.00073024	0.502944	0.929	0.956
Cdhr5	0.000730788	0.428427	0.943	0.978
Pfkp	0.000735227	0.595338	0.7	0.89
Gns	0.00073556	0.728057	0.257	0.549
Tmem60	0.000761701	-1.09776	0.3	0.099
Naga	0.000772025	0.72315	0.3	0.571
Usp2	0.000773239	0.744152	0.457	0.714
Firre	0.000775842	-1.32746	0.271	0.077
Ppdpf	0.000777125	-0.691245	0.814	0.637
Gm49980	0.000777809	-1.41684	0.714	0.681
Selenow	0.00081511	-0.658463	0.929	0.857
Tat	0.000815266	1.30467	0.029	0.209
mt-Co2	0.000816958	0.358647	1	0.989
Slc7a9	0.00082446	0.503982	0.843	0.978
Dsg2	0.000829622	0.499451	0.814	0.901
Tmigd1	0.000836414	0.534423	0.771	0.945
Btf3	0.000847628	-0.403714	1	1
Plscr1	0.000847853	0.561328	0.871	0.923
Slc43a2	0.000852084	0.487983	0.686	0.934
Cdc42ep5	0.000855507	-0.618834	0.886	0.846
Ces2c	0.000877705	0.552029	0.871	0.978
Chmp1b	0.0008855	0.649838	0.571	0.824
Mier2	0.000892947	1.14665	0.1	0.308
Tm9sf2	0.000894998	0.442157	0.9	0.989
Prr13	0.000915795	0.565424	0.8	0.956
Slc13a2	0.000918094	0.455554	0.686	0.901
Txnrd1	0.000918094	0.589293	0.714	0.879
Gnb1	0.000923362	0.464112	0.957	1
Mkrn2os	0.000925835	0.532625	0.571	0.791
Xpnpep2	0.000971799	0.497294	0.657	0.912
Hspe1	0.000981617	-1.05835	0.814	0.758
Gsn	0.000986066	0.844976	0.471	0.659
Atp5g2	0.000986974	-0.556491	0.971	0.956
Rgcc	0.000995068	-0.99344	0.114	0
Itpr1	0.000995068	-0.977872	0.114	0
2810454H06Rik	0.00100441	-1.27335	0.229	0.055
Plcd1	0.00100782	0.986561	0.214	0.473
Alkbh8	0.00101487	-0.976684	0.143	0.011
Gm21814	0.0010392	-1.16675	0.329	0.143
Hsd17b12	0.00104462	0.525355	0.643	0.857
Tmem86a	0.00106604	-0.887152	0.6	0.396
Prss32	0.00106657	0.541436	0.914	0.956
Snhg15	0.00107253	-0.921293	0.143	0.011
Cldn2	0.00107803	1.01356	0.386	0.659
Zc3h12a	0.00108607	0.703997	0.357	0.637
Rhoc	0.00111601	0.711383	0.471	0.736
Ralgds	0.00113035	0.949035	0.071	0.275
Fam53a	0.00115414	-0.850369	0.286	0.088
Brip1os	0.00116133	0.81268	0.129	0.363
Coro1c	0.00117882	0.656683	0.686	0.835
Pdgfc	0.00119279	1.07663	0.029	0.198
Agpat2	0.00120213	0.464162	0.871	0.978
Sinhcaf	0.00124626	-0.855762	0.257	0.066
Anapc5	0.00124992	-1.00099	0.414	0.209
Gt(ROSA)26Sor	0.0012503	-1.10329	0.571	0.374
Glud1	0.00125239	-0.645385	0.886	0.736
Med28	0.00128316	-0.797237	0.586	0.363
Mtf1	0.00128436	0.741923	0.314	0.604
Exoc3l4	0.00129394	0.801936	0.529	0.78
Bcl2l15	0.00130845	0.450383	0.9	1
Nfia	0.00131081	-1.32869	0.343	0.154
Sltm	0.00131238	-0.651216	0.729	0.571
Erich4	0.00131295	0.53771	0.586	0.879
Stx12	0.00131316	0.724131	0.271	0.571
Golim4	0.00133913	-1.09154	0.543	0.363
Srsf2	0.00135335	-0.463672	0.943	0.912
Trappc9	0.00135483	0.865897	0.1	0.308
Mknk2	0.00135583	-0.852567	0.571	0.33
Akr1b3	0.00137724	-1.07437	0.329	0.132
Ccdc186	0.00142639	0.751015	0.286	0.538
Glod5	0.00143127	0.564413	0.829	0.956
Ensa	0.00146102	-0.860367	0.686	0.516
Arf6	0.00146542	0.478516	0.829	0.956
Cyp2d26	0.00146681	-1.24358	0.486	0.264
Nme7	0.00147172	1.03059	0.186	0.429
Glrx3	0.00150675	-0.857262	0.586	0.407
Hspd1	0.00151734	-0.826345	0.729	0.571
mt-Co3	0.00152617	0.336959	1	0.989
Mocos	0.00156039	1.03593	0.114	0.33
Kmt2e	0.00159181	-0.579313	0.643	0.407
Tff3	0.00162408	-3.53113	0.257	0.077
Clca4b	0.00163546	0.58931	0.443	0.736
Tceal9	0.00163591	-1.207	0.271	0.088
Dnajb11	0.00164454	0.520906	0.629	0.879
1110020A21Rik	0.00164964	-1.05137	0.157	0.022
Acp6	0.00165858	0.653629	0.3	0.582
Paqr4	0.00166616	0.710448	0.357	0.637
Mrfap1	0.0016711	0.439013	0.829	0.989
Vars	0.00167124	-0.811658	0.186	0.033
Mycl	0.00173547	-1.12035	0.2	0.044
Agpat3	0.00174322	-1.21578	0.357	0.165
Atp10b	0.00174991	0.548162	0.714	0.879
Mogat2	0.0017732	0.46541	0.814	0.945
Scml4	0.00179891	-1.00441	0.214	0.055
Zfp462	0.00182014	-1.11764	0.157	0.022
Rnf141	0.00183391	0.700697	0.243	0.495
Ccser2	0.00183988	0.748947	0.214	0.451
Tmem253	0.00184746	0.637465	0.514	0.736
Ccng2	0.00184753	1.00743	0.429	0.637
Pls1	0.00185992	0.490954	0.957	0.978
Clcn5	0.00188873	0.919334	0.143	0.363
Ifi27	0.0018967	-0.997657	0.543	0.352
Cdc34	0.00190505	-0.804964	0.6	0.418
Gng11	0.00192196	-1.30738	0.329	0.143
Cs	0.00192553	0.676036	0.814	0.912
Lman2	0.00192695	0.519009	0.686	0.912
Trak1	0.00192869	-0.851215	0.586	0.429
Pgd	0.0019333	0.4628	0.714	0.901
Ifit1bl1	0.00193432	0.526206	0.1	0.308
Tor2a	0.00194494	-0.780537	0.543	0.341
Nfkbia	0.00194791	0.887856	0.757	0.923
Klhl24	0.00195435	-1.11233	0.3	0.11
Itga6	0.00195986	0.694871	0.643	0.846
Qdpr	0.00198722	-0.717475	0.743	0.604
Mphosph10	0.00201175	-0.908709	0.2	0.044
Mlph	0.00203319	-1.01315	0.129	0.011
Hmgn5	0.00203399	-1.04473	0.357	0.154
Pabpc4	0.00206108	-1.04515	0.443	0.242
Srsf6	0.00209588	-0.973787	0.657	0.538
Eif3a	0.00210011	-0.754751	0.814	0.725
Dtymk	0.00210076	-1.02095	0.229	0.066
Pigyl	0.00211708	-1.02457	0.386	0.209
Atf6b	0.00213606	0.836311	0.086	0.286
P2ry2	0.00213627	0.860827	0.029	0.187
Pfkfb3	0.00214135	1.10053	0.043	0.209
Dnaja1	0.00214598	0.436958	0.9	0.989
Sox4	0.0021475	-1.77256	0.129	0.011
Ttr	0.00214771	-1.99132	0.1	0
Lbh	0.00214771	-1.26688	0.1	0
Ccl9	0.00214771	-0.915189	0.1	0
Atp23	0.00214771	-0.873683	0.1	0
Mdn1	0.00214771	-0.847934	0.1	0
Fbxo31	0.00214771	-0.832797	0.1	0
Arhgef28	0.00214771	-0.765421	0.1	0
Ddx51	0.00214771	-0.710393	0.1	0
Slc46a1	0.00214771	-0.66017	0.1	0
Clta	0.00215928	-0.438666	0.986	0.956
Dusp6	0.00217502	1.13055	0.2	0.418
Nucb1	0.00218122	0.360535	0.814	0.945
Snhg1	0.00218998	-1.36156	0.586	0.374
Psmb10	0.00220578	0.447465	0.771	0.934
ccdc198	0.00220995	0.914405	0.157	0.385
Myo5b	0.00221219	0.522076	0.743	0.912
Id2	0.00221879	-0.561814	0.6	0.374
Gpd2	0.00222694	0.725431	0.357	0.615
Cap1	0.0022488	0.55347	0.586	0.791
Heatr3	0.00226766	-0.815378	0.129	0.011
Coq8a	0.00228009	-1.25128	0.2	0.044
Abcg2	0.00228239	0.408747	0.9	0.956
Ndufb3	0.00229849	-0.433237	0.957	0.967
Chd6	0.00231101	-1.15523	0.229	0.066
Tmem242	0.00231999	-0.995364	0.371	0.187
Abhd17b	0.00232065	0.810313	0.271	0.495
Ppia	0.00233853	-0.54288	1	0.989
Lsm5	0.0023426	-1.00738	0.543	0.374
Akap13	0.00236869	0.572851	0.471	0.747
Prpf8	0.00237917	-0.879606	0.457	0.275
Eif4g2	0.00238828	-0.405494	0.943	0.923
Pja2	0.00239148	0.796118	0.2	0.44
Fxyd3	0.00239396	-2.02714	0.129	0.011
Vps13b	0.00240696	-0.84293	0.4	0.198
Dctn4	0.00241778	-0.657703	0.686	0.549
St6galnac2	0.00244623	-0.998291	0.229	0.066
Cdip1	0.00246638	-1.08129	0.314	0.132
Kdsr	0.002503	-0.921322	0.371	0.176
Map2k3	0.00250704	0.588164	0.686	0.824
Raph1	0.00250877	0.758128	0.471	0.703
Adcy6	0.00253516	-0.897813	0.514	0.363
Abcc3	0.00254014	0.877958	0.271	0.484
Timm10b	0.00255462	-0.520475	0.829	0.758
Cemip2	0.00256918	0.651711	0.1	0.308
Sephs2	0.00257158	-0.608824	0.843	0.802
Snph	0.00258927	-0.989881	0.171	0.033
2410002F23Rik	0.00258927	-0.969337	0.171	0.033
Slc30a10	0.00260495	0.948403	0.057	0.231
Naa38	0.00264334	-0.781586	0.714	0.516
Zbtb39	0.00264755	-0.891242	0.171	0.033
Ms4a8a	0.00269167	0.450123	0.843	0.934
Slc26a3	0.00269877	0.466547	0.757	0.934
Rhou	0.00273298	0.765848	0.386	0.593
Ost4	0.00279723	-0.360988	0.929	0.956
Mbnl1	0.00279839	-0.803451	0.714	0.659
Lmbrd2	0.0028096	0.586035	0.357	0.604
Trim31	0.00281111	0.468523	0.671	0.879
Zc3h11a	0.00282968	-0.770369	0.171	0.033
Snhg18	0.00286935	-1.36997	0.471	0.286
Mov10	0.002883	0.867204	0.214	0.429
Cgn	0.00289511	0.695913	0.571	0.769
Tcim	0.00294585	0.465929	0.843	0.945
Gch1	0.00294904	0.718925	0.171	0.429
Tab1	0.00295067	-1.02414	0.186	0.044
Mrps28	0.00296415	-1.1219	0.371	0.187
Ptk6	0.00300708	0.557875	0.186	0.44
Mycbp2	0.00305577	-0.887561	0.257	0.088
Ebna1bp2	0.00308788	-0.808053	0.443	0.242
Top1	0.00310767	0.395332	0.9	0.967
Gm19696	0.00311962	-0.958827	0.271	0.099
Dync1h1	0.00312544	-0.595319	0.829	0.758
Slc6a6	0.00312696	0.53395	0.7	0.934
Nsmce4a	0.00313092	-0.943768	0.486	0.319
Nap1l1	0.00314038	-1.32859	0.186	0.044
Bcl2l11	0.00314054	-0.960413	0.329	0.132
Thoc2	0.00315535	-0.801396	0.571	0.396
Polr1d	0.00315999	-0.638147	0.843	0.78
Trim15	0.00320366	0.877566	0.214	0.429
Clec2d	0.00322409	0.567261	0.743	0.89
Set	0.00322472	-0.815953	0.829	0.725
Myo6	0.0032442	0.460558	0.8	0.945
Tnks	0.00324625	-0.997976	0.3	0.121
Kbtbd3	0.00327297	-0.91438	0.186	0.044
Got1	0.00328003	0.61809	0.286	0.549
Ilvbl	0.00329184	0.590989	0.514	0.736
Ctnna1	0.00329932	0.456851	0.886	0.956
Ppib	0.00332269	-0.331664	0.957	0.956
Cope	0.00332959	0.362019	0.829	0.967
Vps52	0.00333922	0.838966	0.143	0.352
Sema5a	0.00336982	-1.07832	0.143	0.022
Snhg17	0.00336982	-1.04861	0.143	0.022
Card10	0.00336982	-0.957909	0.143	0.022
Supt4a	0.00338845	-0.563101	0.757	0.67
Lypd8	0.00341649	0.463083	1	0.989
Naa25	0.00344336	-1.08005	0.214	0.066
Apol10a	0.00345175	0.601131	0.729	0.868
Ogdh	0.00347287	0.38397	0.957	0.989
Rpl4	0.00353035	-0.478713	0.971	0.978
Slc1a1	0.00353954	0.537431	0.743	0.868
Car13	0.00354796	0.698403	0.286	0.571
Scd2	0.00354928	0.847419	0.271	0.505
Ddhd1	0.00356112	0.873194	0.286	0.484
Phf10	0.0035627	-0.971537	0.286	0.11
Fbxl20	0.00358714	-1.01884	0.2	0.055
N4bp2	0.00359912	-1.11456	0.229	0.077
Nme2	0.00360856	-0.432789	1	0.989
Alkbh6	0.00361026	-0.860573	0.329	0.143
Bak1	0.00364307	0.630719	0.5	0.758
Ftl1	0.00364814	-0.313203	1	0.989
Cyp4f14	0.00367435	0.371046	0.857	0.945
Cab39	0.00369742	0.565583	0.657	0.868
Ppp2r3a	0.00370525	-0.939595	0.514	0.319
Gstt1	0.00370949	-0.908233	0.143	0.022
Atp5md	0.00372847	-0.345219	1	1
Pdlim1	0.00376209	0.476154	0.857	0.978
Mepce	0.00378823	-0.853816	0.386	0.187
Ifi30	0.00378847	-0.710118	0.771	0.736
Hspa1b	0.00380003	-1.29156	0.657	0.604
Ell2	0.00380357	-0.757681	0.486	0.286
Lmo4	0.00384967	-0.938077	0.514	0.33
Ybx3	0.00385146	-0.64247	0.729	0.582
Ppp1r14d	0.00385148	0.348564	0.929	1
Ninj1	0.00385586	-0.802235	0.186	0.044
Rprd1b	0.00389442	0.847342	0.157	0.363
Sdf2l1	0.00394234	0.760674	0.429	0.615
Espn	0.00396726	0.463432	0.729	0.923
B3gnt3	0.00399323	0.623538	0.471	0.714
Phlpp2	0.00401296	0.767854	0.286	0.56
Psmb5	0.00402192	-0.639912	0.786	0.736
Fkbp15	0.00406473	-0.793109	0.271	0.099
Arrdc2	0.00406708	-0.942684	0.243	0.088
Edn3	0.00409038	0.698505	0.2	0.429
Themis3	0.00411032	0.626584	0.643	0.846
Micall2	0.00418862	0.902209	0.114	0.308
Entpd7	0.0041888	0.690655	0.429	0.67
Atp1a1	0.00419965	0.318727	0.971	0.989
Dusp12	0.00422939	-1.04185	0.371	0.198
Kmt5a	0.0042594	-0.765878	0.643	0.527
Acer2	0.00429999	-1.11918	0.229	0.077
Reep5	0.00440018	-1.08365	0.114	0.011
Kank1	0.00440018	-0.915539	0.114	0.011
Pelp1	0.00440018	-0.90411	0.114	0.011
Rfk	0.00440738	0.343596	0.957	0.989
Tbc1d17	0.00442917	-1.0802	0.243	0.088
Scaf11	0.00444915	-0.945226	0.543	0.396
Unc119	0.00446427	-0.923581	0.157	0.033
Slc17a4	0.00451368	-0.945949	0.471	0.275
Gpr35	0.00452006	-0.734794	0.114	0.011
Slc22a15	0.00452006	-0.728739	0.114	0.011
Pisd	0.00453378	-0.85705	0.586	0.396
Arpc1b	0.00457227	0.370128	0.9	0.978
Neurl3	0.0045777	0.564346	0.571	0.747
Dynlt3	0.00457845	-0.986432	0.429	0.242
Lars	0.00459253	-0.895995	0.429	0.22
Slc27a1	0.00460799	-0.791491	0.2	0.055
Zhx1	0.0046095	-1.02666	0.314	0.143
Tmed5	0.00466229	-0.755625	0.4	0.198
Rnf170	0.0046693	0.99679	0.071	0.231
Mrpl17	0.00474315	-0.568761	0.7	0.582
Abraxas2	0.00475675	-0.839336	0.386	0.198
Cdan1	0.00476873	-0.784325	0.114	0.011
Sec24c	0.00487181	0.67475	0.486	0.703
Anpep	0.00489464	0.399138	0.871	0.967
Coro1a	0.00489766	-0.977271	0.114	0.011
Nfic	0.00489766	-0.923177	0.114	0.011
Trio	0.0049177	-0.857537	0.386	0.209
B3glct	0.0049177	0.944813	0.171	0.374
Spg20	0.00495716	0.851962	0.029	0.165
Ces2a	0.00496054	0.510302	0.714	0.901
Mxd1	0.00498852	0.749933	0.643	0.802
Sgk3	0.00502973	-0.747513	0.114	0.011
Pkdcc	0.00503421	-0.98024	0.229	0.077
Ostf1	0.00503862	0.563871	0.614	0.813
Ddx54	0.00504314	-0.997523	0.5	0.33
Tns3	0.00507613	-1.06129	0.357	0.187
Cir1	0.00507801	-0.752903	0.6	0.407
Leng9	0.00511285	0.687821	0.329	0.56
Eny2	0.00512555	-0.558519	0.771	0.736
Tspan3	0.00512804	0.445335	0.857	0.956
mt-Nd2	0.00514247	0.38106	0.971	0.989
Casp8ap2	0.0051553	-1.10548	0.243	0.088
1700113A16Rik	0.00516501	-0.79993	0.114	0.011
Tesk2	0.00517264	0.614784	0.343	0.582
Casp8	0.00517908	0.475212	0.843	0.956
Cast	0.00523049	0.627902	0.729	0.89
Wdr43	0.00523299	-1.25258	0.286	0.121
Glo1	0.00534189	-0.577512	0.757	0.659
Cfl1	0.00536383	0.319489	0.971	0.989
Id3	0.00537634	-0.50504	0.886	0.868
Sgk2	0.00539699	0.8517	0.043	0.187
Stmn1	0.00542153	-2.02781	0.329	0.154
Tm2d3	0.00542153	-1.0461	0.329	0.154
Sars	0.00543453	-0.413827	0.829	0.681
Zfp91	0.00551562	-0.53593	0.829	0.648
Reep3	0.00552325	0.51024	0.757	0.901
Fance	0.00554449	-0.847389	0.157	0.033
Spint1	0.00554918	0.489156	0.843	0.967
Rpl5	0.00556433	-0.388042	0.986	0.967
Pcbd1	0.00559656	-0.777529	0.5	0.308
Eps8l2	0.00559884	0.519361	0.8	0.857
Pwwp3a	0.00566455	-0.850379	0.157	0.033
Thap3	0.00566995	-0.880644	0.2	0.055
Mrpl57	0.0056768	-0.764045	0.743	0.615
Trim40	0.00570234	0.714835	0.229	0.462
Kalrn	0.0057217	0.884599	0.186	0.396
B4galt1	0.00576228	0.661582	0.543	0.725
Hnrnpa3	0.00576443	-0.550555	0.914	0.945
Map2k2	0.00576919	0.40676	0.914	0.978
Rnf167	0.00581264	-0.80449	0.5	0.33
Slc3a1	0.00584314	0.467354	0.643	0.857
Tpcn1	0.00587021	0.731299	0.186	0.396
Akap7	0.00590732	-0.832996	0.514	0.341
Slc27a2	0.00591391	-0.828821	0.457	0.286
Tceanc2	0.00598147	-0.838214	0.229	0.077
Rars	0.00600254	0.617004	0.614	0.769
Trip4	0.0060211	0.745331	0.186	0.385
H13	0.00610719	0.480704	0.5	0.725
Baiap2l2	0.00611201	-0.437756	0.857	0.835
Anp32a	0.00615964	-0.796291	0.629	0.495
Styk1	0.0061616	0.529752	0.629	0.857
Lap3	0.00619124	0.337114	0.829	0.978
Rbm34	0.00619694	-0.698649	0.343	0.154
Trmt112	0.00620208	-1.04871	0.314	0.165
Eif2b1	0.00626181	-1.06126	0.271	0.121
Mkln1	0.00626599	0.533394	0.329	0.571
Fam102a	0.00626635	0.784261	0.529	0.692
Slc5a8	0.00634953	0.452284	0.757	0.923
Actr3	0.00636004	0.375881	0.871	0.967
Mrps33	0.00645644	-0.528898	0.743	0.604
Hsp90ab1	0.00646997	-0.571388	0.971	0.978
Ftsj3	0.00647363	-0.766024	0.171	0.044
P4hb	0.00650344	0.342857	0.957	0.989
Atp6v0c	0.00652895	0.381945	0.886	0.967
Gclc	0.00653307	-0.714752	0.5	0.33
Ssbp1	0.00655101	-1.01417	0.443	0.264
Ehd4	0.00658312	1.05429	0.071	0.231
Ddah1	0.00660616	0.467185	0.414	0.692
1110038B12Rik	0.0066383	-0.826874	0.9	0.835
Msmo1	0.00664152	0.424097	0.829	0.945
Nfkbiz	0.00664852	0.762944	0.5	0.725
Mapk3	0.00666881	0.471112	0.9	0.978
Smad1	0.00668064	0.519128	0.414	0.659
Ech1	0.00673776	-0.412966	0.971	0.923
Usp53	0.00674229	-0.883527	0.314	0.154
H2-DMa	0.00675469	0.687716	0.357	0.593
Myl6	0.00681214	0.22047	1	1
Prpf4b	0.00684008	-0.558109	0.786	0.725
Arhgdia	0.00684349	0.447034	0.829	0.934
Fgd6	0.00685179	0.859721	0.057	0.209
Abhd3	0.0069052	0.669769	0.357	0.615
Tsr3	0.00700727	-0.828192	0.171	0.044
Coq4	0.00703955	-0.776042	0.486	0.319
Actn1	0.00714863	-0.654602	0.157	0.033
Actg1	0.00717006	0.359162	1	1
Polr2h	0.00719658	-0.690185	0.4	0.22
Ktn1	0.00723765	-0.863772	0.514	0.385
Tmem179b	0.00724793	-0.605506	0.471	0.286
Capg	0.00729078	0.489055	0.1	0.286
Agpat4	0.00733684	0.936203	0.043	0.187
Ctnnd1	0.00734317	0.418021	0.871	0.967
Ormdl3	0.00734643	0.648726	0.257	0.473
Tmem59	0.00739266	-0.389039	0.971	0.989
Rab21	0.00739729	0.494696	0.429	0.648
Immp2l	0.00750272	-0.734266	0.443	0.275
C2cd2l	0.0075206	0.835987	0.314	0.495
Ghdc	0.00759537	0.728493	0.086	0.253
Pdcd2	0.00761323	-0.851025	0.3	0.132
Sec22b	0.00761645	0.631268	0.386	0.593
Knop1	0.00762001	-1.05805	0.329	0.165
Ubl7	0.00762001	0.768189	0.129	0.319
Gmppb	0.00764141	0.435061	0.529	0.758
Eif2b3	0.00766408	-0.938495	0.129	0.022
Gemin2	0.00766408	-0.847069	0.129	0.022
Gmfg	0.00772969	0.886204	0.029	0.154
Kif13b	0.00780119	-0.916322	0.329	0.154
Gsta1	0.00782816	0.273783	0.786	0.934
Mreg	0.00784371	-0.851944	0.129	0.022
Cenpw	0.00784371	-0.848568	0.129	0.022
Pdgfa	0.00785991	-0.787051	0.529	0.352
Pcgf6	0.00790135	-0.875304	0.257	0.11
Antxr2	0.00797894	0.865394	0.057	0.198
Tdrd3	0.00802315	-0.979982	0.257	0.11
Gm37494	0.00802711	-0.892919	0.129	0.022
Acyp1	0.00802711	-0.817647	0.129	0.022
Stk10	0.00803687	0.847409	0.029	0.154
Hagh	0.00805374	0.448152	0.7	0.879
Mapk1ip1l	0.00806311	0.571959	0.643	0.824
Cbx3	0.00806621	-1.32805	0.443	0.286
Nr1h4	0.0080954	0.446186	0.743	0.89
Tmem102	0.00821403	0.600147	0.171	0.385
Ulk1	0.00821433	-0.882311	0.129	0.022
Ggcx	0.00821433	-0.809623	0.129	0.022
Camk1d	0.00825218	-0.766363	0.443	0.275
Dhx36	0.00825871	-0.612655	0.471	0.264
mt-Nd1	0.00830537	0.275619	0.986	0.989
Sema6a	0.00835043	0.75169	0.229	0.44
Mta3	0.0083642	-0.693551	0.386	0.209
St3gal6	0.00839329	-1.16567	0.214	0.077
Gm31718	0.00840546	-0.742367	0.129	0.022
Csad	0.00840546	-0.670399	0.129	0.022
Cmc1	0.00841048	-0.670775	0.7	0.582
Yap1	0.00841583	-0.749241	0.3	0.132
Atp11b	0.00845042	0.47284	0.757	0.923
Lrp12	0.00846859	0.7175	0.129	0.308
4833439L19Rik	0.0085431	0.289044	0.643	0.868
Snx18	0.00856794	0.683608	0.086	0.253
Fam8a1	0.00868419	0.640783	0.529	0.659
Zfp292	0.00868973	-0.803253	0.457	0.297
Cdk6	0.00869831	-0.841392	0.143	0.033
Stard3nl	0.00870738	-0.73503	0.514	0.341
Gm17018	0.008725	0.552805	0.171	0.363
Prkci	0.00876143	-1.06348	0.314	0.165
Mcfd2	0.00878993	0.507506	0.629	0.824
Sh3bgrl3	0.00882175	-0.639836	0.857	0.78
Mxd4	0.00890855	-0.744229	0.386	0.22
Arpc5	0.00893125	0.406132	0.857	0.956
Cyp2c68	0.00897242	-0.972463	0.5	0.363
Hist1h4i	0.00898118	-1.55263	0.343	0.187
Galnt1	0.00901933	0.556039	0.771	0.912
Jpt1	0.00903744	0.361387	0.929	0.956
Nip7	0.00906117	-0.885505	0.2	0.066
B4galnt2	0.00907061	0.662252	0.2	0.407
Pcgf2	0.00915725	-0.658794	0.229	0.088
Ptms	0.00918204	-0.633328	0.857	0.78
Aldh9a1	0.00921929	0.342139	0.886	0.989
Csf2ra	0.00925976	-0.720625	0.186	0.055
Hjurp	0.00932656	-0.938493	0.429	0.275
Mgst3	0.00941052	-0.397321	0.986	1
Slc1a5	0.00942944	-0.920397	0.186	0.055
D830025C05Rik	0.0094641	-0.858018	0.143	0.033
Gm5129	0.00947031	-1.0634	0.1	0.011
1500026H17Rik	0.00947031	-0.816539	0.1	0.011
Gm50240	0.00947031	-0.728961	0.1	0.011
Rbm22	0.00951358	-0.846934	0.414	0.253
Kidins220	0.00957966	-0.796372	0.386	0.231
Mttp	0.00959279	0.326253	0.9	0.978
Unc119b	0.00959386	0.868851	0.057	0.198
Ddit4	0.0096215	-0.771071	0.5	0.33
Shmt1	0.00966471	-1.05048	0.143	0.033
Mrps27	0.00966471	-0.896694	0.143	0.033
1700016C15Rik	0.00972276	-1.03704	0.1	0.011
Zfp54	0.00972276	-0.831148	0.1	0.011
Snhg14	0.00972276	-0.786241	0.1	0.011
Slf1	0.00972276	-0.773755	0.1	0.011
Snx8	0.00972276	-0.675395	0.1	0.011
Txnip	0.00976633	-0.559223	0.886	0.824
Sprr2a3	0.0098315	1.69391	0.186	0.352
Nono	0.00984953	-0.593832	0.643	0.516
Pitx1	0.0100773	-0.9966	0.143	0.033
Ifitm2	0.0101038	-1.12917	0.329	0.165
Naa10	0.0101489	-0.72609	0.471	0.286
Slc35f2	0.010157	0.716633	0.343	0.538
Zcchc14	0.010212	-0.713472	0.386	0.209
Cdc42ep4	0.010223	-0.838469	0.243	0.099
Cyp20a1	0.0102457	-0.714399	0.1	0.011
Maf	0.0102699	0.384667	0.857	0.978
Tspan12	0.0102895	-0.833633	0.143	0.033
Ndufb1-ps	0.0103357	-0.371541	0.986	0.967
Ubr2	0.0104198	-0.855394	0.214	0.077
Prxl2a	0.0104198	-0.787161	0.214	0.077
Llph	0.0104783	-0.672109	0.729	0.604
Ehd1	0.0104889	0.49831	0.629	0.758
5330417C22Rik	0.0105056	-1.34529	0.143	0.033
Nek7	0.0105056	-0.803958	0.143	0.033
Pros1	0.0105165	-0.686902	0.1	0.011
Pdgfrb	0.0105462	0.733851	0.014	0.121
Epb41l5	0.0105633	-0.751397	0.286	0.132
Rbfa	0.0106514	-0.85479	0.329	0.165
Erh	0.0106776	-0.600694	0.671	0.571
2610037D02Rik	0.0107654	-0.84877	0.2	0.066
Gm20707	0.0107755	0.698619	0.014	0.121
Kcnq1ot1	0.0107936	-0.790276	0.1	0.011
Hist1h4c	0.0108643	-0.940159	0.286	0.132
Grhpr	0.0108823	-0.649636	0.343	0.176
Uhmk1	0.0109173	0.764416	0.214	0.396
Tmem230	0.0109185	0.547412	0.229	0.44
Tnfrsf21	0.0109452	0.840392	0.057	0.198
Agfg1	0.0109483	0.718391	0.343	0.538
Exosc7	0.0109507	-0.652081	0.4	0.22
Zmym4	0.0109995	-0.857813	0.157	0.044
P2rx4	0.0110007	-1.0206	0.257	0.11
Pcbp2	0.0110106	-0.334836	0.943	0.956
Gtf2a2	0.0110618	-1.042	0.6	0.505
Sdc1	0.0110798	0.405445	0.529	0.78
Hdgf	0.0110871	-0.671255	0.7	0.615
Rae1	0.0111332	-0.74188	0.414	0.264
C730034F03Rik	0.0111386	-0.763061	0.2	0.066
Gstm1	0.0111507	-0.818512	0.271	0.121
Adamtsl5	0.0111577	0.656868	0.229	0.418
Errfi1	0.0111634	0.630223	0.514	0.681
Gsk3a	0.0111744	-0.689954	0.514	0.352
Smndc1	0.0111982	0.687597	0.386	0.604
Pdxk	0.0112274	-0.974214	0.4	0.264
Serf2	0.0112323	-0.222341	1	1
Mul1	0.0112446	0.586888	0.2	0.407
Eif3h	0.0112516	-0.468001	0.914	0.835
Eppk1	0.0112698	-0.776216	0.443	0.297
Mafb	0.011309	0.431255	0.357	0.593
Clmn	0.0113117	-0.675039	0.271	0.121
Rab40c	0.0113301	-0.880342	0.257	0.11
Pabpc1	0.0113372	-0.5203	0.971	0.934
Rab7	0.0113809	0.43685	0.486	0.769
Fam214b	0.0113899	0.631251	0.329	0.538
Tcf3	0.0113956	-0.82002	0.414	0.264
Dennd1b	0.0114068	0.489305	0.3	0.505
Dnajc9	0.0114109	-1.00643	0.143	0.033
Rbis	0.0114282	-0.795506	0.643	0.538
Plxna2	0.0114365	1.08968	0.071	0.209
Mxi1	0.0114787	0.50809	0.443	0.67
Fam102b	0.0114935	0.623939	0.371	0.571
Gm44699	0.0115413	0.71393	0.043	0.176
Cct2	0.0116421	-0.685176	0.771	0.593
Osgepl1	0.0116549	-0.896787	0.157	0.044
Acaa2	0.0117065	-0.441195	0.871	0.802
BC005537	0.0117407	-0.343597	0.9	0.835
Tet3	0.0117489	-0.544323	0.686	0.571
Cct4	0.0117576	-0.64834	0.757	0.604
Eif4b	0.0117754	-0.442283	0.829	0.736
Egr1	0.0117772	-0.80687	0.8	0.703
Tnfsf13	0.0118002	0.930318	0.071	0.209
Rab19	0.0118279	0.66798	0.171	0.374
Azin1	0.011862	0.356394	0.729	0.934
Prps1l3	0.011889	-0.684418	0.143	0.033
Anapc2	0.0119523	-0.761922	0.329	0.176
Rnf213	0.011964	0.226811	0.229	0.44
Park7	0.0119922	-0.784531	0.8	0.725
Insl6	0.0120117	0.573453	0.329	0.538
Sft2d3	0.0120152	-0.889509	0.257	0.11
Hyal2	0.0121046	0.61706	0.357	0.56
Lpgat1	0.0121337	0.596514	0.671	0.78
Slc39a9	0.0121833	0.701994	0.329	0.505
Zrsr2	0.0122011	-0.776998	0.371	0.209
Rps12	0.0122556	-0.330722	1	1
Ace2	0.0123316	0.286404	0.829	0.956
Ubr5	0.0123512	-1.06883	0.4	0.253
Lims1	0.0123512	-0.734047	0.4	0.253
Huwe1	0.0123601	-0.586401	0.557	0.407
Phf2	0.0123848	-0.569113	0.143	0.033
Nars	0.0125627	0.442992	0.857	0.923
Cdhr2	0.012579	0.373346	0.857	0.945
Fdx1	0.0126208	-0.565084	0.814	0.769
Mrps6	0.0126762	-0.581762	0.586	0.418
Ttc33	0.0126842	-0.737238	0.343	0.176
Hdac1	0.0127246	0.403259	0.371	0.593
Myo1a	0.012797	0.308993	0.957	0.989
Tsc22d4	0.0128756	0.480217	0.714	0.868
H2-T23	0.0128828	0.263946	0.8	0.923
Smim3	0.0128988	-0.672447	0.143	0.033
Brd3	0.0129515	-0.625213	0.286	0.121
Rp9	0.0129614	-0.664275	0.586	0.462
Fdft1	0.0129642	0.399153	0.514	0.725
Exoc6b	0.0129894	0.484077	0.143	0.319
Zhx3	0.0130185	-0.955398	0.186	0.066
Slc25a3	0.0130452	0.181543	1	1
Nfe2l2	0.0130536	-0.500945	0.829	0.758
Rccd1	0.0130702	-0.844452	0.157	0.044
Hes1	0.0131318	-0.904068	0.614	0.462
Zfp68	0.0131629	-0.660727	0.143	0.033
Xrcc5	0.0131629	-0.591408	0.143	0.033
Zcchc7	0.0131749	-0.596181	0.729	0.659
Pofut2	0.0131845	-0.840761	0.357	0.198
Nptn	0.0132279	0.606584	0.543	0.67
Ccnb1ip1	0.0132741	-0.933374	0.3	0.154
Ovol1	0.013293	-0.927935	0.486	0.341
Cgrrf1	0.0133078	0.530101	0.186	0.374
Maz	0.013341	-0.826822	0.343	0.176
Lin37	0.0133924	-0.847651	0.314	0.165
Trp53	0.0134557	-0.745522	0.329	0.165
Isg20l2	0.0134702	-0.858872	0.186	0.066
Klf13	0.0135285	-0.679722	0.486	0.297
Rif1	0.013567	-0.800165	0.229	0.088
Rabep2	0.0135747	-0.800374	0.157	0.044
Selenoh	0.0135963	-1.04423	0.271	0.132
Jarid2	0.0137139	0.452976	0.586	0.725
Polr3c	0.0137359	0.808683	0.271	0.44
Lnpep	0.0137399	-0.722091	0.629	0.495
Sgms1	0.0137671	0.666632	0.114	0.275
Ppp2r5c	0.0138133	-0.468873	0.914	0.868
Rack1	0.0138137	-0.371117	0.986	0.989
Urgcp	0.0138257	0.728449	0.243	0.44
Pbld2	0.013841	-0.63456	0.657	0.495
Cdkn2aip	0.0138462	-0.740414	0.357	0.198
Arglu1	0.0138831	-0.483475	0.629	0.527
Mettl6	0.0139344	0.68092	0.043	0.165
Ppcs	0.0140599	0.513711	0.357	0.549
Ces1d	0.0140963	-1.07367	0.157	0.044
Fam53c	0.0140963	-0.83482	0.157	0.044
Lama3	0.0142149	-0.809506	0.171	0.055
Sec63	0.0143133	0.431876	0.386	0.604
Exosc1	0.0143637	-0.755816	0.157	0.044
Ffar4	0.0144257	0.888714	0.043	0.165
Tasor	0.0145259	-1.0127	0.314	0.176
Pou3f1	0.0146316	-0.869591	0.114	0.022
Wdr77	0.0146316	-0.771082	0.114	0.022
Serinc5	0.0146605	-1.00402	0.186	0.066
Nipsnap3b	0.0146978	0.38038	0.571	0.813
Slc31a1	0.0147786	0.48692	0.657	0.802
Tbc1d20	0.0148249	0.524521	0.386	0.582
Sdc4	0.0148262	-0.767858	0.686	0.615
E2f4	0.0148668	-0.66239	0.357	0.187
Ttc38	0.0148711	0.817782	0.071	0.209
Bcap29	0.0149906	-0.851378	0.171	0.055
Bok	0.0149906	-0.846163	0.171	0.055
Slc30a2	0.0150511	0.457505	0.386	0.604
Bckdha	0.0150886	-0.613859	0.329	0.165
Slc35b1	0.0151006	0.303624	0.743	0.879
Pmm1	0.0151162	-0.926168	0.329	0.187
Rhof	0.0151668	0.656537	0.214	0.374
Acvr1c	0.0152365	-0.533004	0.314	0.143
Ssb	0.015241	-0.513835	0.771	0.637
Mkrn1	0.0152463	0.309224	0.9	0.978
Mt2	0.015251	-0.38061	0.971	0.945
Ldha	0.0152551	0.236777	0.986	1
Mrto4	0.0152573	-1.05297	0.171	0.055
Tssc4	0.015325	0.367612	0.114	0.275
Cdkn2b	0.0153879	0.473887	0.743	0.879
Arpc2	0.0153983	0.317935	0.971	0.978
Lgals3	0.0154707	0.330491	0.957	0.989
Nop10	0.0154763	-0.568576	0.771	0.648
Etnk1	0.0155292	0.594978	0.5	0.725
Plpp2	0.0155319	0.350917	0.886	0.978
Zdhhc5	0.0156442	0.464483	0.329	0.56
Hist1h4m	0.0156525	-0.918505	0.114	0.022
Notch1	0.0156525	-0.685978	0.114	0.022
Mgst2	0.0159123	-0.413493	0.986	0.989
Golt1b	0.0159157	0.605966	0.029	0.143
Ccdc34	0.0159383	-1.32418	0.229	0.099
Thpo	0.0159864	0.586589	0.014	0.11
Polr3b	0.0160065	-0.699172	0.114	0.022
Lins1	0.0160065	-0.579972	0.114	0.022
Mrpl58	0.0160295	-0.549727	0.6	0.505
Aurkaip1	0.0160385	-0.520425	0.8	0.736
Arl1	0.0160941	0.365696	0.686	0.912
Coa6	0.0161451	-0.92557	0.329	0.198
Irf1	0.0161471	0.577264	0.614	0.703
Secisbp2l	0.0162001	0.561059	0.3	0.495
Rnf121	0.0162686	0.641245	0.257	0.462
Tubb4b	0.0162881	0.345643	0.986	1
Smim6	0.0162886	-1.07543	0.271	0.121
Cyp2j6	0.0163216	-0.532532	0.814	0.813
Il18bp	0.0163312	0.664087	0.014	0.11
Btbd3	0.0163637	-0.606565	0.157	0.044
Mrps18b	0.016433	-0.686662	0.457	0.319
Commd3	0.0164403	-0.566955	0.486	0.341
Mmgt2	0.0164769	0.671194	0.143	0.308
Dohh	0.0164883	-0.705683	0.443	0.286
Hexim1	0.0165178	-0.608525	0.614	0.484
Clpb	0.0165471	0.635407	0.043	0.165
Surf4	0.0166286	0.40173	0.771	0.945
Ptpn12	0.016643	0.835467	0.143	0.297
Hmgb2	0.0166705	-1.17415	0.8	0.813
Gm16536	0.0166825	0.628891	0.014	0.11
Gm17491	0.0167357	-0.734092	0.114	0.022
Dph5	0.0167357	-0.368559	0.114	0.022
Npm3	0.0167809	-0.657751	0.229	0.088
Tgfbi	0.0168768	0.4355	0.871	0.956
Edem1	0.016943	0.451997	0.614	0.78
Trmt1l	0.0169584	0.445326	0.214	0.429
Pepd	0.0169726	0.272705	0.8	0.945
Prdm1	0.0170404	0.591431	0.014	0.11
Pfdn2	0.0171284	-0.537173	0.6	0.44
Zmat2	0.017164	0.610862	0.443	0.626
Ift22	0.0172168	0.595569	0.129	0.297
Zfp664	0.0172201	-0.901763	0.329	0.176
Fbxo7	0.0172441	-0.750923	0.171	0.055
Copb2	0.0172871	0.401908	0.7	0.846
Epg5	0.0172908	0.764864	0.071	0.209
Ubqln2	0.0172933	-0.657843	0.157	0.044
Nrbp1	0.0172982	0.455163	0.4	0.593
Tmem9b	0.0173343	0.462497	0.443	0.681
Emc6	0.0174175	-0.619629	0.7	0.571
Tent2	0.0174178	0.515405	0.186	0.374
Fbl	0.0174302	-0.891245	0.3	0.143
Igtp	0.0174408	0.822141	0.1	0.253
Perp	0.0174511	0.303945	0.814	0.934
Dcun1d5	0.0174629	-0.921983	0.429	0.286
Hmgn1	0.0174701	-1.24868	0.343	0.187
Mcm6	0.0174938	-0.798203	0.114	0.022
Mthfd2	0.0174938	-0.647257	0.114	0.022
Scmh1	0.0174938	-0.627843	0.114	0.022
Kansl1l	0.0174938	-0.549928	0.114	0.022
Luc7l	0.01753	-0.643934	0.414	0.253
Myo15b	0.017539	0.443759	0.914	0.989
Cd82	0.0176507	0.324187	0.886	0.912
Ugcg	0.0176684	0.40258	0.657	0.857
Ralgapa1	0.0176705	-1.01193	0.229	0.099
B4galt6	0.0176771	0.65045	0.486	0.725
Eif3i	0.0177132	-0.553534	0.771	0.747
Lrg1	0.0177765	1.08271	0.014	0.11
Tfdp2	0.0177999	-0.83712	0.386	0.242
Stard10	0.0178331	-0.586037	0.786	0.758
Spns2	0.0178519	-0.761459	0.171	0.055
Zfp777	0.0178841	-0.679024	0.114	0.022
Galnt4	0.0179073	-0.978401	0.371	0.22
Syf2	0.0179943	-0.437253	0.757	0.571
Ufsp2	0.0180256	0.453833	0.343	0.549
Cdc42se2	0.0181269	0.730446	0.429	0.604
Zfp395	0.0181628	-0.77593	0.171	0.055
Arpin	0.018176	0.515256	0.243	0.44
Erbb2	0.018193	-0.914997	0.543	0.429
Phpt1	0.018274	-0.768508	0.429	0.297
Acot9	0.018274	0.575714	0.257	0.429
Ints6	0.018302	-0.707329	0.457	0.297
Serp1	0.0183021	0.343901	0.814	0.956
Scand1	0.0183605	-0.324766	0.943	0.945
Zfpl1	0.018442	-0.741496	0.357	0.209
Marveld3	0.0185282	0.485289	0.4	0.593
Vps41	0.0185378	-0.683776	0.371	0.22
Klhl15	0.0186875	-0.545458	0.114	0.022
Dpysl2	0.0186875	-0.453239	0.114	0.022
Tcea1	0.0188348	0.491616	0.471	0.67
Cndp2	0.0188782	0.287427	0.943	0.967
Gcsh	0.0188836	-0.833572	0.429	0.33
Tmem69	0.0188896	-0.769011	0.129	0.033
Fut8	0.0188909	-0.605657	0.457	0.286
Lrp6	0.0188937	-0.469299	0.643	0.527
Krtcap3	0.0189035	-0.486364	0.529	0.341
Fzd5	0.0189518	-0.558063	0.7	0.637
Commd7	0.0189577	-0.748568	0.443	0.33
Psma3	0.0189731	-0.374881	0.914	0.868
Nup153	0.0190847	-0.809427	0.271	0.132
Naip5	0.0191138	-0.463725	0.743	0.626
Gm2000	0.0191149	-0.713572	0.5	0.352
Cd38	0.0191681	0.591453	0.629	0.736
Rbm8a	0.0192004	-0.624593	0.786	0.758
Ptprf	0.0192004	0.418339	0.729	0.802
Tomm5	0.0192201	-0.758478	0.5	0.385
Guk1	0.0192932	-0.585261	0.7	0.703
Nln	0.0193944	0.437412	0.557	0.725
Dgcr8	0.0194446	-0.823249	0.214	0.088
1190007I07Rik	0.0195775	-0.808042	0.314	0.165
Cntrl	0.0195965	-0.874195	0.143	0.044
Tmem120a	0.0196344	0.446695	0.7	0.857
Akr1c19	0.0196426	-0.851322	0.671	0.615
Abhd14a	0.0196626	-0.826376	0.129	0.033
Zfp945	0.0196626	-0.81253	0.129	0.033
Slc22a23	0.0198907	0.666239	0.229	0.385
Rab10os	0.0199201	-0.839828	0.2	0.077
As3mt	0.0199976	0.456549	0.386	0.593
Impdh2	0.0200352	-1.19584	0.214	0.088
Ptpn4	0.0200593	-0.781903	0.129	0.033
Kansl3	0.0200851	-0.564092	0.371	0.22
Gp1bb	0.0201785	0.495967	0.386	0.549
Hyou1	0.0202115	0.511827	0.314	0.527
Mark3	0.0202419	0.510802	0.271	0.473
Rps6	0.0203092	-0.443271	0.986	0.956
Irgm2	0.0203392	1.01532	0.029	0.132
Vps33a	0.0203653	-0.375476	0.157	0.044
Pomgnt1	0.020463	-0.825629	0.129	0.033
Ell	0.0204751	0.580614	0.171	0.352
Pum1	0.0205298	-0.514852	0.629	0.473
Asph	0.0205464	-0.949736	0.243	0.11
Prag1	0.0205922	0.777862	0.129	0.275
Rhoa	0.0206815	0.27711	0.943	1
Eif3k	0.0206846	-0.480351	0.914	0.813
Eloc	0.0207078	-0.457584	0.886	0.846
Igsf9	0.0207132	-0.449302	0.771	0.747
Mif	0.0207801	-1.16985	0.443	0.297
Rab11a	0.0208474	0.423828	0.829	0.868
Mgme1	0.0208738	-0.739599	0.129	0.033
Srsf7	0.0208894	-0.69303	0.714	0.626
Slc46a3	0.0209984	0.457458	0.171	0.363
Prkag2	0.0210134	-0.726815	0.4	0.253
Limd1	0.0210426	0.50796	0.529	0.659
Bckdk	0.0212382	-0.722296	0.329	0.187
Suco	0.0212382	0.755273	0.157	0.319
Ctss	0.0212492	0.439342	0.629	0.758
Cdc25a	0.0212686	0.466487	0.429	0.648
C2cd4b	0.0212918	-0.666837	0.129	0.033
Psmd6	0.0213337	-0.711108	0.514	0.407
Smim8	0.021396	-0.664545	0.557	0.418
Hsph1	0.0214359	0.396595	0.257	0.451
Ppp1r11	0.0214631	0.321564	0.371	0.571
Slc3a2	0.0214867	0.381158	0.771	0.868
Prss27	0.0215211	0.436421	0.057	0.187
Hira	0.0215807	-0.842818	0.214	0.088
Id1	0.0216406	-0.354532	0.871	0.846
Alkbh7	0.0217133	-0.688019	0.4	0.253
Dsc2	0.0218036	0.467155	0.571	0.78
Hkdc1	0.0218144	0.3382	0.671	0.846
Slc6a19	0.0218551	0.227044	0.571	0.824
Tmx3	0.0220095	-0.824327	0.386	0.242
Dqx1	0.022044	-0.831725	0.486	0.352
Hars2	0.0221168	-0.871425	0.186	0.077
Hectd3	0.0221355	0.49776	0.286	0.516
Kcnq1	0.022148	-0.778934	0.257	0.121
Ciita	0.022156	0.616167	0.114	0.264
Gsta4	0.0221615	-1.01952	0.486	0.341
Eif2s2	0.0222274	0.222658	0.971	0.989
Rab30	0.0223045	-0.930435	0.143	0.044
Zhx2	0.0223045	-0.783941	0.143	0.044
Gm5431	0.0223045	0.444501	0.029	0.132
Gsdmd	0.0224583	0.38871	0.6	0.802
Slc22a18	0.0225174	0.426459	0.457	0.681
Pithd1	0.0225384	0.35842	0.2	0.396
Eif2d	0.0225897	-0.655628	0.129	0.033
Timm8a1	0.0226383	-0.944653	0.343	0.209
Gm36738	0.0226449	-1.26474	0.243	0.121
Slc39a4	0.0226633	0.478403	0.357	0.615
Noc2l	0.0227167	-0.832489	0.143	0.044
Imp3	0.0228099	-0.968488	0.457	0.385
Rpp14	0.0228189	-0.90775	0.186	0.077
Clca3a2	0.0228403	-1.27111	0.157	0.055
Pdcd11	0.0228526	-0.890257	0.214	0.099
Tax1bp3	0.0228533	0.42329	0.671	0.835
Rlim	0.0228984	0.49282	0.286	0.462
Aga	0.0229222	0.275523	0.114	0.275
Ric8a	0.023071	-0.702657	0.329	0.187
Aldob	0.0232419	-0.257729	0.943	0.989
Yeats4	0.0234883	-0.803163	0.357	0.209
Alcam	0.023509	-0.652536	0.286	0.143
Slc25a33	0.0235612	-0.692781	0.143	0.044
Zscan29	0.0235612	-0.678859	0.143	0.044
Lrfn3	0.0235612	-0.642753	0.143	0.044
Ttc3	0.0235645	-0.822744	0.357	0.198
Ccdc25	0.0235729	0.308142	0.557	0.802
Skil	0.0235851	0.487111	0.543	0.747
Oas1a	0.0235892	-0.46179	0.2	0.077
Tmpo	0.0236474	-0.982823	0.286	0.154
Dmbt1	0.0236596	0.499651	0.571	0.78
Tent5a	0.0236747	0.802115	0.614	0.714
Ctdnep1	0.0236934	0.450962	0.4	0.604
Psmb9	0.0237109	0.423754	0.586	0.747
Atrx	0.0238416	-1.04925	0.5	0.396
Nr2f2	0.0238937	-0.687438	0.229	0.099
Arf2	0.0239183	0.594304	0.071	0.198
Fgfr3	0.0239558	-0.622921	0.129	0.033
Rngtt	0.0239935	-0.676549	0.143	0.044
Isoc1	0.0240106	-0.523057	0.714	0.56
Edn1	0.0241945	-1.05672	0.4	0.253
Polr2l	0.024215	-0.839496	0.529	0.385
Apba3	0.024246	0.440129	0.171	0.341
Lrrc59	0.0243083	0.375668	0.8	0.901
Abca1	0.0244328	0.800507	0.029	0.132
Ush1c	0.0245816	0.465753	0.714	0.791
Serinc2	0.0246049	0.411416	0.5	0.703
Slc4a2	0.0246459	-0.76349	0.443	0.308
Arpc4	0.0246495	0.36703	0.743	0.912
Bptf	0.0246629	-0.697885	0.457	0.319
Pycard	0.0247933	-0.45592	0.886	0.857
Ndufa3	0.0248435	0.136579	0.986	0.989
Rab1a	0.0248527	0.241231	0.829	0.934
Bche	0.024937	-1.03302	0.514	0.407
Cox19	0.0249431	0.389217	0.486	0.714
Sec23a	0.0249536	0.385758	0.671	0.846
Chmp1a	0.0249583	0.568674	0.543	0.736
Acot1	0.0249793	-0.351098	0.271	0.121
Bbc3	0.0251035	-0.356891	0.186	0.066
Fat1	0.0251259	0.371202	0.557	0.736
Ormdl2	0.025183	0.363367	0.443	0.714
Dcaf10	0.0252089	0.721796	0.086	0.22
Rabgef1	0.0252738	0.702401	0.086	0.209
Slc33a1	0.0253054	0.430158	0.4	0.604
Angptl8	0.0253071	-0.771456	0.157	0.055
Pfdn5	0.0253971	-0.292507	0.971	0.989
Atpif1	0.0253976	-0.23001	1	1
Aftph	0.0255052	0.485032	0.386	0.56
Cxxc1	0.0255318	-0.668539	0.314	0.176
Cnksr1	0.0255318	0.373972	0.143	0.308
Srsf3	0.0255988	-0.347535	0.929	0.934
Tmem150b	0.0256812	0.633565	0.257	0.473
Tcof1	0.0257399	-1.05475	0.157	0.055
Klhl9	0.0257531	0.528921	0.4	0.582
Hcfc1r1	0.0257854	0.387866	0.586	0.78
0610040B10Rik	0.0257925	-0.648177	0.143	0.044
Tfap4	0.0257925	-0.62368	0.143	0.044
Slc16a3	0.0257925	0.523369	0.029	0.132
Hsp90aa1	0.0258179	-0.350396	0.914	0.934
Atp5mpl	0.0258484	-0.253313	1	1
Rpa3	0.0258779	-0.727926	0.343	0.198
Taf13	0.0259268	0.561043	0.157	0.319
Atf7ip	0.0261018	-0.574259	0.429	0.275
Snu13	0.0261106	-0.51052	0.629	0.495
Rap2b	0.0261576	0.876806	0.2	0.374
Eml4	0.0261982	-0.937868	0.486	0.363
Als2cl	0.0262233	-0.87346	0.186	0.077
Slc35g1	0.0262306	0.323485	0.743	0.857
Abcb1a	0.0263041	0.321148	0.957	0.978
Tead3	0.0263536	-0.669649	0.229	0.099
Parp9	0.0264235	0.520164	0.386	0.549
Mrps24	0.0265219	-0.542255	0.8	0.78
Fgfrl1	0.0266248	-0.822181	0.157	0.055
Gpr160	0.0266674	0.610401	0.314	0.462
Cct8	0.0267508	-0.559608	0.614	0.538
Aoc1	0.0267618	-0.438044	0.914	0.978
Rbbp6	0.0267874	-0.604954	0.486	0.341
Plekhf2	0.0268105	0.529534	0.486	0.659
Sdf4	0.0269171	0.434302	0.671	0.802
Grcc10	0.0269261	-0.603625	0.729	0.824
Reep4	0.0269669	-0.71734	0.414	0.264
Slc39a11	0.0269782	0.640081	0.171	0.319
Krt10	0.0269961	-0.851816	0.229	0.11
Mfsd2a	0.027077	0.726505	0.043	0.143
Skap2	0.0270792	0.56704	0.171	0.33
Snhg4	0.0272171	-0.848547	0.143	0.044
Ncor2	0.0272171	-0.716035	0.143	0.044
Prkcz	0.0272184	-0.533961	0.729	0.692
Cdk4	0.0272814	-1.14331	0.2	0.088
Cyp3a13	0.0273335	0.491416	0.8	0.934
Map2k5	0.0275358	-0.65553	0.157	0.055
Tbc1d5	0.0275669	-0.74363	0.171	0.066
Cep162	0.0277069	-0.648294	0.143	0.044
Ccl25	0.0277207	-0.268525	0.971	0.978
Epn1	0.0278357	0.290221	0.814	0.934
Dhrs4	0.0278502	-0.484117	0.671	0.626
Sec61a1	0.027999	0.44787	0.814	0.857
AY036118	0.0280337	0.45698	0.771	0.945
Rgmb	0.0280535	-0.69811	0.257	0.132
Pck1	0.0281082	-0.938075	0.586	0.495
Stat3	0.0281358	0.355173	0.414	0.615
Marc2	0.0281894	-0.421444	0.914	0.956
Ints7	0.0282042	-0.527566	0.143	0.044
Nudt14	0.0282643	-0.891044	0.429	0.319
Polr2a	0.0282799	-0.422755	0.643	0.473
Vstm5	0.0283284	-0.77176	0.343	0.198
Urod	0.0284145	-0.832031	0.257	0.132
Dbi	0.0284539	-0.193107	1	1
Apex1	0.0284735	-0.81075	0.157	0.055
Sigmar1	0.0285037	-0.797089	0.229	0.11
Adap2	0.0285037	0.531611	0.086	0.22
Flvcr1	0.0285716	0.450796	0.286	0.484
Mtx2	0.0285716	0.500507	0.3	0.473
Myo1d	0.0286264	0.383394	0.714	0.835
Qsox1	0.0286366	0.708522	0.257	0.429
Acox1	0.0286764	0.229544	0.871	0.978
Ndufs3	0.0286953	-0.439506	0.886	0.714
Stk25	0.0287067	0.330699	0.529	0.714
Zfp609	0.0287092	-0.586285	0.143	0.044
Srf	0.0287513	0.600157	0.157	0.308
Sh2d4a	0.0287794	-0.824335	0.257	0.132
Smarcd1	0.0288667	-0.550143	0.271	0.132
Anapc1	0.0288812	-0.516233	0.343	0.187
Rtn4ip1	0.0289112	-0.73319	0.171	0.066
Dhx30	0.0289166	-0.938529	0.2	0.088
2210016F16Rik	0.0290241	0.340136	0.771	0.945
Pdzd11	0.0290515	0.508853	0.286	0.44
Pbx1	0.0290894	-0.463963	0.557	0.429
Foxn3	0.0291367	-0.61366	0.486	0.33
Map1lc3a	0.0291548	0.394593	0.229	0.407
1810055G02Rik	0.0291627	0.611908	0.1	0.231
Meaf6	0.0291665	-0.747581	0.186	0.077
Rnf13	0.0292987	-0.664354	0.5	0.352
Tmbim6	0.0293285	0.215268	0.971	0.989
Nmt2	0.0293383	-1.03951	0.2	0.088
Abcb10	0.0293564	0.557489	0.314	0.484
Gm11437	0.02943	0.613306	0.086	0.209
Bcl2l12	0.0294386	-0.79019	0.157	0.055
Pstpip2	0.0295338	0.40216	0.229	0.429
mt-Nd3	0.0295832	0.271499	0.986	0.989
Ddx10	0.0295838	-0.912694	0.271	0.154
Hist1h3d	0.0295869	-0.894348	0.1	0.022
Mettl8	0.0295869	-0.706584	0.1	0.022
Gamt	0.0295869	-0.607703	0.1	0.022
Ikbkg	0.0296094	-0.723926	0.186	0.077
Ep400	0.0296921	-0.64757	0.357	0.209
Dda1	0.0297115	0.498187	0.3	0.473
Wnk2	0.0297425	-0.616389	0.143	0.044
Abracl	0.0298653	-0.521635	0.786	0.725
Pcgf5	0.0299346	0.681035	0.1	0.231
Myh14	0.0299423	0.396215	0.9	0.956
Dab2ip	0.0303064	0.499339	0.429	0.571
Zfp593	0.0303115	-0.752833	0.171	0.066
Snhg16	0.0303115	-0.681551	0.171	0.066
Mctp2	0.0308077	-0.515461	0.143	0.044
Bax	0.0308288	-0.60177	0.643	0.571
Pafah1b2	0.0308874	0.532278	0.143	0.297
Ulk3	0.0308931	-0.63708	0.1	0.022
Cops2	0.0309004	-0.679876	0.457	0.33
Cfap20	0.0309009	-0.750594	0.229	0.11
Msi2	0.030903	-0.88645	0.371	0.253
Asnsd1	0.0309046	-0.7885	0.471	0.33
Map7	0.0309807	0.353956	0.543	0.791
Chchd2	0.0310158	-0.215777	1	1
Esf1	0.0310523	-1.00157	0.386	0.253
Ccdc85b	0.0310619	-0.830591	0.271	0.154
Banp	0.0312007	0.499444	0.043	0.154
Rpp21	0.0312473	-0.495886	0.657	0.549
Cars	0.0312584	-0.452848	0.243	0.11
Cachd1	0.031277	-0.770357	0.171	0.066
Coq2	0.031439	-0.579017	0.186	0.077
Mrps14	0.0315115	-0.523556	0.7	0.604
Gm20559	0.0315646	-0.769217	0.1	0.022
Efna4	0.0315646	-0.724591	0.1	0.022
Gm26714	0.0315646	-0.683809	0.1	0.022
Zfp704	0.0315646	-0.608279	0.1	0.022
Gm14326	0.0315646	-0.507424	0.1	0.022
Fdps	0.0316328	0.304002	0.771	0.945
Slc4a4	0.0316903	0.302136	0.8	0.857
Hs2st1	0.0317045	-0.7367	0.286	0.154
Slc16a6	0.0317696	-0.847697	0.171	0.066
Nop53	0.0317928	-0.56741	0.629	0.549
Tmem97	0.0318192	-0.681152	0.471	0.33
Btbd1	0.0320389	0.41493	0.214	0.385
Eef2	0.0320947	-0.201742	1	1
Tmem236	0.0321179	0.341277	0.8	0.901
Hpf1	0.032163	-0.708823	0.229	0.11
Whrn	0.0322486	-0.659431	0.1	0.022
Ipo11	0.0322486	-0.499977	0.1	0.022
Farsb	0.0323099	-0.57215	0.343	0.187
Smc4	0.0323566	-1.17839	0.243	0.121
Me1	0.0323566	-0.571306	0.243	0.121
Tradd	0.0323608	0.460627	0.486	0.659
Pigp	0.0323706	-0.497436	0.629	0.56
Ccdc71	0.0323897	0.415994	0.057	0.176
Klhl12	0.0325046	-0.648512	0.157	0.055
2810004N23Rik	0.0325275	-0.745768	0.371	0.231
Mpp6	0.0325782	-0.640906	0.4	0.264
Mrpl10	0.0325782	0.401367	0.229	0.396
Nbea	0.0329423	-0.727253	0.214	0.099
Wrap73	0.0329452	-0.664863	0.1	0.022
Hnf1aos1	0.0329452	-0.664351	0.1	0.022
Dock9	0.0329452	-0.627303	0.1	0.022
Plcg1	0.0329452	-0.57987	0.1	0.022
Hint2	0.0330647	-0.601827	0.829	0.736
Lamtor4	0.0330772	-0.378058	0.829	0.78
Edem3	0.0331091	0.443381	0.143	0.297
Gata5	0.0331304	0.432722	0.414	0.615
Gadd45gip1	0.0331487	-0.626461	0.514	0.374
Ptgr1	0.033242	-0.879646	0.357	0.22
Mb21d2	0.0332555	0.564653	0.086	0.209
Armc1	0.0333027	-0.781022	0.314	0.198
Ubc	0.0333454	0.213693	0.957	0.989
Tfb2m	0.0333966	-0.795587	0.214	0.099
Rbck1	0.0334903	-0.60302	0.557	0.462
Myot	0.0335318	0.53881	0.029	0.121
Arpc3	0.0336261	0.248723	0.929	0.989
Eif1b	0.0336289	-0.553001	0.443	0.308
Dtx2	0.0336546	-0.658222	0.1	0.022
Mex3b	0.0336546	-0.459972	0.1	0.022
Atp2a2	0.0337646	0.316282	0.829	0.868
Ascc2	0.0338011	0.753019	0.129	0.264
Prelid2	0.0338468	-0.499941	0.3	0.154
Zfp560	0.0338548	-0.689493	0.2	0.088
Mlx	0.033926	0.296163	0.743	0.901
Rab5c	0.0340656	0.513322	0.7	0.835
Suds3	0.0341219	-0.490251	0.643	0.56
Ptprr	0.0342088	0.612557	0.129	0.264
Usp36	0.0343376	-0.702126	0.2	0.088
Zfhx3	0.0343771	-0.633826	0.1	0.022
Dstyk	0.0343771	-0.319562	0.1	0.022
Pmp22	0.0345467	1.14484	0.314	0.484
Guca2b	0.034633	-0.670814	0.929	0.978
Pnpla2	0.0346404	0.474882	0.457	0.648
Ghr	0.0346972	-0.561367	0.157	0.055
Pklr	0.0347499	0.305524	0.357	0.549
Msl2	0.0347821	-0.566307	0.371	0.22
1110012L19Rik	0.0348202	-0.668012	0.229	0.11
Romo1	0.0349261	-0.227621	0.971	0.945
Mmaa	0.0349491	0.586685	0.057	0.165
Lipo3	0.0349491	0.70928	0.057	0.165
Depdc7	0.0350244	0.416911	0.2	0.385
Acy3	0.0350369	0.489324	0.129	0.264
Mknk1	0.0351128	-0.397774	0.1	0.022
Ndufa8	0.0351827	-0.376453	0.886	0.813
Cherp	0.0351866	-0.626502	0.3	0.165
Sub1	0.0351919	-0.450527	0.843	0.813
Ltv1	0.0352029	-0.500652	0.271	0.132
Mrpl55	0.0352213	0.495949	0.386	0.549
Wdr48	0.0352681	-0.66121	0.214	0.099
Tsc2	0.0352921	-0.647065	0.314	0.176
Dcaf17	0.0353207	-0.578501	0.2	0.088
Gm12216	0.0353207	0.572369	0.071	0.187
Ubl4a	0.0353397	0.472413	0.4	0.571
Dcbld1	0.0354662	0.373986	0.143	0.297
Irs2	0.0354929	-0.68517	0.329	0.198
Acadl	0.0355188	0.253118	0.929	0.978
Rnf115	0.0355656	0.362785	0.457	0.648
Hist1h1c	0.0356236	-0.59984	0.629	0.473
Ubn1	0.0357052	-0.737661	0.429	0.33
Mfhas1	0.0357467	0.436527	0.086	0.22
Tex30	0.0357498	-0.877635	0.214	0.099
Fam114a2	0.0358323	-0.821505	0.429	0.319
A630072M18Rik	0.0358401	0.631984	0.043	0.143
Iglc2	0.0358619	-0.614043	0.1	0.022
Clip1	0.0358619	-0.61361	0.1	0.022
Spa17	0.0358619	-0.378007	0.1	0.022
Spast	0.0360066	-0.642352	0.3	0.165
Fam160a1	0.0360135	0.643524	0.057	0.165
Snrnp200	0.0360838	-0.718705	0.343	0.22
Uba52	0.0361276	-0.265464	1	0.989
Ccdc6	0.0362199	0.552787	0.443	0.593
Tgfbr2	0.0363087	-0.715511	0.114	0.033
Pnrc1	0.036405	0.635377	0.843	0.901
Capn10	0.0364505	0.389966	0.1	0.242
Rbm38	0.0365188	-0.88942	0.257	0.132
S100g	0.0369712	1.48752	0.114	0.242
Rxylt1	0.0369794	-0.841946	0.286	0.154
Trim44	0.0370098	-0.769101	0.114	0.033
Cby1	0.0370098	-0.719885	0.114	0.033
Pstk	0.0370098	-0.645161	0.114	0.033
Pvr	0.0370953	0.539763	0.071	0.198
Sowahb	0.0372766	0.439642	0.243	0.44
Ctnnbl1	0.037328	-0.586983	0.271	0.143
Aimp1	0.0374257	-0.338194	0.857	0.868
Sema4b	0.0374572	0.466384	0.371	0.549
Auh	0.0374589	-0.503806	0.429	0.297
Sox13	0.0375289	0.492304	0.243	0.429
E2f5	0.0375289	0.504111	0.243	0.429
Lztr1	0.0377072	0.518316	0.1	0.231
Camk2d	0.0380792	0.326652	0.843	0.967
Naxd	0.0380915	-0.733711	0.486	0.407
Man2b1	0.0380966	-0.581455	0.443	0.297
Fndc3a	0.0384416	0.322464	0.543	0.758
Rbm47	0.0386037	0.231063	0.929	0.956
Sumo2	0.0388395	-0.508233	0.771	0.747
Mrpl1	0.0388894	-0.737951	0.414	0.286
Cd24a	0.0389231	-1.4301	0.157	0.066
Cipc	0.0389531	-0.629596	0.2	0.088
Nt5c	0.0389773	-0.51316	0.814	0.747
Pdik1l	0.039012	0.568051	0.086	0.209
Zfp771	0.0391565	-0.601806	0.229	0.11
Sik1	0.0391825	-0.573095	0.114	0.033
Lgals2	0.039187	-0.792564	0.914	0.901
Arid5b	0.0392692	-1.17406	0.214	0.11
Timm44	0.0393243	-0.563764	0.429	0.297
Zfp143	0.0393741	0.56281	0.057	0.165
Epc2	0.0393806	-0.631469	0.357	0.22
Cited2	0.0395918	-0.404392	0.771	0.725
Cutc	0.0397033	-0.75743	0.229	0.121
Psma6	0.0397722	0.362615	0.729	0.879
Ntmt1	0.0398085	-0.534485	0.214	0.099
Ufm1	0.0398231	0.388875	0.657	0.835
Afdn	0.0398672	-0.528965	0.629	0.571
Gpx1	0.0398688	-0.477725	0.857	0.967
H1f0	0.0398875	-0.387592	0.814	0.758
Hist1h2bj	0.0399303	-0.828208	0.114	0.033
Srpk2	0.0399303	-0.803736	0.114	0.033
0610010K14Rik	0.0399359	-0.818643	0.3	0.176
Fam177a	0.0399593	0.500116	0.057	0.165
H2-Q1	0.0400025	0.636387	0.2	0.341
Hoxb9	0.0400494	0.663219	0.086	0.209
Spcs2	0.0402531	0.30168	0.771	0.912
Pdk1	0.0403356	-0.691816	0.186	0.077
Flacc1	0.0403727	-0.678785	0.271	0.154
D5Ertd579e	0.0404175	0.293522	0.457	0.626
Cbx4	0.0405694	-0.669581	0.271	0.143
Fam168a	0.0406043	-0.669817	0.2	0.088
Lmnb2	0.0406043	-0.605825	0.2	0.088
Ifitm3	0.0406903	-1.00499	0.114	0.033
Fosl1	0.0406903	-0.820841	0.114	0.033
Mccc2	0.0406903	-0.762414	0.114	0.033
Cpt1b	0.0406903	-0.648868	0.114	0.033
Cd9	0.0407338	-0.905296	0.557	0.473
Secisbp2	0.0407645	0.60573	0.114	0.242
Hif1a	0.0408084	0.475521	0.286	0.462
Car9	0.0410576	0.335896	0.186	0.352
Tcf7l2	0.0410642	0.324566	0.8	0.934
Apobec1	0.0411071	0.311452	0.2	0.352
Atl2	0.0411104	0.441839	0.543	0.725
Zfp329	0.0411678	-0.660679	0.2	0.088
Rbm28	0.0412539	-0.782747	0.243	0.132
Thoc1	0.0413183	-0.803387	0.329	0.198
Dnajc3	0.041403	0.393222	0.771	0.868
Yeats2	0.0414625	-0.864995	0.114	0.033
Lpar6	0.0414625	-0.670122	0.114	0.033
Proz	0.0414625	-0.596008	0.114	0.033
Fem1b	0.0416779	0.494357	0.1	0.231
Prelid3b	0.0417161	0.476025	0.543	0.692
Sdhaf2	0.0417428	0.492299	0.143	0.286
Thap1	0.0418072	-1.03596	0.129	0.044
Rab10	0.041823	0.185679	0.714	0.824
Gm4065	0.0418407	-0.623639	0.171	0.066
Map4k4	0.0420052	-0.629739	0.443	0.319
Sec23b	0.0421199	0.430347	0.314	0.527
Sec13	0.0421587	0.355757	0.543	0.725
Ppargc1b	0.0421983	0.6553	0.1	0.231
Mri1	0.042227	-0.588486	0.3	0.176
6720427I07Rik	0.0422471	-0.629384	0.114	0.033
Ercc4	0.0422471	-0.554653	0.114	0.033
C2	0.0422699	0.419818	0.243	0.44
Ppm1h	0.0423073	0.191768	0.214	0.407
Trmt11	0.0425382	-0.658142	0.129	0.044
Rida	0.0427147	-0.526961	0.186	0.077
Ksr1	0.0427638	0.518454	0.286	0.462
Necap1	0.0427912	0.605424	0.129	0.264
Crybg1	0.0428869	0.352566	0.414	0.593
Etf1	0.0429134	0.334585	0.514	0.692
Akr1c13	0.0429698	-0.422194	0.686	0.604
1600014C10Rik	0.0431034	-0.602071	0.214	0.099
C1qtnf12	0.0432	0.45073	0.471	0.637
Iars	0.0433557	-0.92914	0.2	0.099
Lemd3	0.0433688	-0.706115	0.229	0.121
Nit2	0.0434562	-0.69547	0.257	0.143
Tcn2	0.0434688	0.335905	0.871	0.967
Lamtor5	0.0435047	-0.390254	0.714	0.56
Erbb3	0.0435172	-0.371863	0.843	0.912
Pno1	0.0436132	-0.911638	0.343	0.22
Lsm12	0.0436727	0.369526	0.571	0.758
Smim27	0.0437105	-0.726666	0.357	0.242
Gtpbp4	0.043796	-0.791793	0.314	0.198
Mlxipl	0.0438515	-0.713272	0.586	0.527
Egr2	0.0438539	-0.680484	0.114	0.033
Cacna1a	0.0438539	-0.523864	0.114	0.033
Slc15a1	0.0439199	0.333193	0.471	0.703
Ovol2	0.043943	-0.607779	0.229	0.11
Flnb	0.0439576	0.387406	0.571	0.736
Myl12a	0.0439615	0.281386	0.871	0.934
Ergic1	0.0440325	-0.85702	0.129	0.044
Zfp809	0.0440325	-0.572108	0.129	0.044
Fbxo3	0.0443352	-0.506178	0.243	0.121
Arfgef2	0.0443495	-0.517919	0.257	0.132
Dctpp1	0.0443797	-0.881116	0.371	0.231
Engase	0.0444012	-0.896511	0.186	0.088
Prss30	0.0444456	0.474877	0.6	0.758
Srcap	0.0444596	-0.480471	0.514	0.374
Rfc2	0.044496	-0.685279	0.257	0.143
Gm32031	0.0445041	-0.520685	0.229	0.11
Timm23	0.0445229	-0.460194	0.686	0.593
Mpp1	0.0446428	0.217097	0.843	0.934
Pecr	0.0446499	0.445548	0.243	0.396
Rangrf	0.0446765	-0.689801	0.114	0.033
Bmyc	0.0446765	-0.5629	0.114	0.033
Man1b1	0.0448307	0.446279	0.229	0.418
Pde4dip	0.0448727	0.445336	0.329	0.495
Sf3b5	0.0449471	-0.408534	0.614	0.473
Zgpat	0.0449532	-0.642972	0.143	0.055
Cst3	0.0449599	-0.429671	0.843	0.857
Pum3	0.0450769	-0.522747	0.171	0.066
Sh3gl2	0.0451637	-0.705542	0.314	0.187
Carnmt1	0.0453312	-0.656091	0.271	0.154
Psme1	0.045498	0.317651	0.943	1
Itfg2	0.045512	-0.545562	0.114	0.033
Bcdin3d	0.045571	-0.660883	0.129	0.044
Aldh3a2	0.0456438	0.442923	0.5	0.67
Dgat2	0.0456674	0.408228	0.586	0.736
Stam2	0.045734	0.607708	0.229	0.385
Tmem135	0.0458116	-0.534699	0.386	0.242
Gls	0.0458636	-0.36019	0.971	0.956
Echdc2	0.0460219	-0.709412	0.271	0.165
Snhg5	0.0460785	-0.670838	0.157	0.066
Ak6	0.0462018	0.42568	0.171	0.319
Dnajc7	0.0462685	-0.360366	0.686	0.67
Hbp1	0.0462896	-0.589212	0.471	0.374
Zfp955b	0.0463571	-0.80182	0.129	0.044
Mrgbp	0.0463571	-0.683145	0.129	0.044
Tkt	0.0464278	-0.226865	0.986	0.989
Tacc2	0.046586	-0.682507	0.386	0.253
Itgb4	0.0465967	0.347215	0.429	0.626
Epcam	0.0466154	0.24848	0.971	1
Rpl31	0.0466156	-0.3147	1	0.989
Mfsd6l	0.0466387	0.458351	0.114	0.253
Tmem11	0.0466397	-0.417412	0.343	0.198
Swi5	0.0467862	-0.445548	0.786	0.758
Rassf7	0.0468524	-0.703271	0.557	0.451
Drg2	0.0468995	-0.568051	0.286	0.165
Med30	0.0469563	-0.655237	0.4	0.297
Gna13	0.046962	-0.342743	0.829	0.791
Nsun2	0.046962	-0.864804	0.2	0.099
Sqor	0.0470362	0.274746	0.714	0.89
Slco2a1	0.047048	0.427283	0.286	0.473
Cln6	0.0471181	0.626743	0.057	0.154
Gba	0.0471432	0.47669	0.2	0.363
Eef1e1	0.0471438	-0.691698	0.3	0.176
Hlcs	0.0471545	-0.679913	0.129	0.044
Slc25a19	0.0471545	-0.615823	0.129	0.044
Pabpn1	0.0471929	-0.426779	0.614	0.484
Spcs1	0.0473752	-0.452819	0.814	0.758
Dnttip1	0.0475098	-0.610634	0.371	0.264
Gphn	0.0475764	0.179249	0.057	0.165
Zfp746	0.0476186	0.572264	0.029	0.11
Gatc	0.0478156	0.606511	0.057	0.154
Cpsf1	0.0479564	-0.733311	0.286	0.165
Pole3	0.0480732	-0.911505	0.3	0.187
Supv3l1	0.0480981	-0.423256	0.114	0.033
Hcfc1	0.0482629	-0.622568	0.171	0.077
Ap2m1	0.048278	0.258513	0.829	0.901
Vapa	0.0482866	0.227311	0.9	0.945
Ndufb8	0.0485268	-0.279845	0.986	1
Usp8	0.0485784	-0.658593	0.371	0.231
Mgam2-ps	0.0486452	0.478121	0.329	0.495
Trub1	0.048692	-0.688992	0.143	0.055
Fahd2a	0.048692	-0.637004	0.143	0.055
Gm14327	0.048692	-0.569537	0.143	0.055
Trim33	0.0487688	-0.566087	0.257	0.132
Fermt3	0.0487841	-0.604127	0.129	0.044
D8Ertd738e	0.0487843	-0.38201	0.914	0.879
Ifi35	0.0487881	0.312558	0.443	0.648
Mettl7b	0.0488143	0.449561	0.443	0.615
Mphosph6	0.0488378	-0.65601	0.343	0.22
Muc3	0.0488704	0.290297	0.886	0.956
Wdcp	0.0489415	-0.88738	0.157	0.066
Lgr4	0.0490212	-0.613086	0.643	0.549
Naip6	0.0490213	-0.373977	0.814	0.747
Gm11808	0.0491112	-0.245266	0.957	0.989
Pign	0.0491155	-0.721675	0.2	0.088
Ppp3ca	0.0491254	-0.591383	0.557	0.495
Itprid2	0.0491528	0.452294	0.429	0.648
Traf2	0.0492143	-0.560897	0.229	0.11
Rdh9	0.0492365	0.642739	0.271	0.44
Arf4	0.0492899	0.234052	0.9	0.978
Rbm33	0.0494386	-0.728251	0.257	0.143
Usp25	0.0494555	0.346546	0.357	0.527
Unc5cl	0.049469	0.405987	0.314	0.527
Mettl1	0.0494702	-0.738942	0.143	0.055
Ash1l	0.0494992	-0.533667	0.643	0.582
Nectin1	0.0496164	-0.515208	0.129	0.044
Nampt	0.0496338	0.418411	0.486	0.67
Tlr3	0.0496433	0.500385	0.271	0.418
Lyn	0.0496764	0.457711	0.271	0.451
Gm15972	0.0496801	-0.752517	0.157	0.066
Chd4	0.0499784	-0.464618	0.571	0.429

## Sheet: DEGs of enterocyte2
gene	p_val	avg_log2FC	pct.1	pct.2
Slc5a4b	8.99e-07	-4.22683	0.333	0
Defa24	3e-07	-4.1223	0.4	0.015
Slc2a5	1.68e-05	-3.87994	0.5	0.136
Lct	0.000733026	-3.34022	0.167	0
Ces1d	0.000733026	-3.12162	0.167	0
Plb1	9.55e-05	-3.02841	0.467	0.136
Cyp3a11	4e-05	-3.00244	0.367	0.045
Fbp1	0.000133815	-2.985	0.433	0.121
Pbx4	0.000198592	-2.98013	0.2	0
Apoc2	0.000549125	-2.87772	0.5	0.197
Ephx2	2.7e-08	-2.84703	0.733	0.258
Mical1	0.00091106	-2.76066	0.4	0.136
Ly75	0.00114288	-2.74678	0.2	0.015
Apoc3	5.18e-05	-2.73446	0.6	0.258
G6pc	0.000846956	-2.70977	0.433	0.167
Srgn	0.00268045	-2.62423	0.133	0
Oplah	0.0121152	-2.55649	0.2	0.045
Ptgr1	0.0258225	-2.51379	0.2	0.061
Slc5a4a	0.00979384	-2.51324	0.1	0
Cyp4v3	3.48e-06	-2.46655	0.733	0.409
Ralgapa1	0.00979384	-2.45425	0.1	0
Cyp4b1	3.64e-06	-2.44164	0.533	0.121
Mme	1.03e-05	-2.42366	0.633	0.227
Ms4a10	0.000207218	-2.41949	0.433	0.121
Treh	8.56e-06	-2.41716	0.533	0.136
Gng11	0.0158616	-2.41566	0.133	0.015
Gm5485	0.00069099	-2.40189	0.567	0.318
Aldob	9.72e-08	-2.31264	1	0.924
Leap2	0.00406605	-2.29785	0.367	0.136
Slc2a2	9.01e-05	-2.28563	0.567	0.182
Tff3	0.00440519	-2.28053	0.233	0.045
Rbp2	7.87e-07	-2.2683	0.933	0.712
Cd79a	0.00979384	-2.24574	0.1	0
Dock8	0.0049992	-2.23371	0.167	0.015
Fbxo6	0.0144391	-2.21538	0.167	0.03
Akr1b7	6.18e-06	-2.21149	0.733	0.379
Enpp7	0.000461055	-2.20372	0.433	0.121
Med11	0.0149903	-2.1982	0.133	0.015
Hdac5	0.0324018	-2.16287	0.2	0.061
Man2c1os	0.00979384	-2.13607	0.1	0
Defa22	0.00979384	-2.12144	0.1	0
Smg5	0.0149903	-2.08514	0.133	0.015
Cyp27a1	0.0104058	-2.07809	0.333	0.136
Cytip	0.00268045	-2.07271	0.133	0
Plekhm3	0.0149903	-2.07097	0.133	0.015
Igha	0.00979384	-2.05599	0.1	0
Agpat3	0.0468596	-2.05209	0.133	0.03
Ttc39c	0.0200683	-2.04095	0.233	0.076
Slc25a36	0.00343546	-2.03981	0.433	0.212
Mgam	3.7e-10	-2.01451	1	0.879
Ubxn7	0.0408724	-2.0057	0.167	0.045
B4galnt1	0.000144072	-1.99019	0.633	0.348
Guca2b	5.85e-10	-1.97932	0.933	0.924
Fundc1	0.0149903	-1.97185	0.133	0.015
Aldh4a1	0.0468596	-1.97067	0.133	0.03
Hpgd	0.00349416	-1.96853	0.567	0.379
Ifi35	0.0351751	-1.96074	0.4	0.258
Srebf1	0.0149903	-1.94714	0.133	0.015
Mcoln1	0.0144391	-1.94343	0.167	0.03
Rhbdl1	0.00979384	-1.91951	0.1	0
Unc93a2	0.0489844	-1.90298	0.133	0.03
Rpap2	0.00979384	-1.85506	0.1	0
Cyp2d26	0.000719415	-1.84932	0.567	0.288
Ftx	0.00979384	-1.84261	0.1	0
Baz2a	0.0129272	-1.83605	0.433	0.242
Gm8369	0.00979384	-1.8294	0.1	0
Apoa1	1.93e-09	-1.82645	1	0.985
Zg16	0.0201574	-1.81476	0.167	0.03
Pik3cd	0.00979384	-1.81097	0.1	0
Fabp2	2.42e-06	-1.81032	1	1
Tdrd7	0.0153747	-1.80744	0.367	0.182
Pibf1	0.0149903	-1.79873	0.133	0.015
Sipa1l2	0.00979384	-1.78146	0.1	0
Slc27a2	0.0329199	-1.7759	0.233	0.091
Nat8f1	0.0489844	-1.77184	0.133	0.03
Bivm	0.00979384	-1.75946	0.1	0
Atg101	0.0408724	-1.75933	0.167	0.045
Npc1l1	7.36e-06	-1.75659	0.867	0.667
Acox2	0.00979384	-1.75125	0.1	0
Frg1	0.0140842	-1.74979	0.367	0.182
Ddx39b	0.0350673	-1.72822	0.3	0.152
Vps13d	0.0356719	-1.71427	0.267	0.121
Mrps35	0.0468596	-1.7115	0.133	0.03
Tkfc	3.37e-07	-1.70625	0.933	0.727
Amn	1.96e-08	-1.68962	0.933	0.773
Sord	0.0013975	-1.68588	0.6	0.364
Zfp668	0.00979384	-1.6646	0.1	0
Cfb	0.0088864	-1.6616	0.6	0.5
Kat5	0.0468596	-1.64579	0.133	0.03
2010106E10Rik	2.87e-06	-1.64461	0.833	0.621
Ace	0.00208743	-1.63842	0.533	0.303
Lrp12	0.0300648	-1.59993	0.2	0.061
Ahnak	0.000739095	-1.58975	0.833	0.773
Acaa1b	0.0277184	-1.57438	0.233	0.076
Sis	3.96e-07	-1.535	1	1
Arid2	0.0249276	-1.48861	0.233	0.076
Ctdsp2	0.0131328	-1.48837	0.367	0.167
Exoc7	0.0426893	-1.48318	0.233	0.091
Selenop	4.35e-10	-1.477	1	0.924
Xpr1	0.0157037	-1.44941	0.367	0.167
Slc15a1	0.000856217	-1.443	0.733	0.545
Ccdc186	0.0338727	-1.42801	0.4	0.242
Tmem41a	0.0449282	-1.42494	0.3	0.152
Pck1	0.000539099	-1.41547	0.633	0.333
Ypel3	0.0442367	-1.41336	0.167	0.045
Ptpn18	0.00979384	-1.41221	0.1	0
Hexb	0.0221424	-1.4075	0.4	0.212
Slc7a15	0.00201012	-1.40262	0.567	0.318
Plec	0.00394243	-1.40212	0.733	0.788
Alpi	0.00142207	-1.36527	0.633	0.409
Cobl	0.000146931	-1.35999	0.867	0.697
Ggt1	7.11e-05	-1.35964	1	0.909
Lgals8	0.0244764	-1.3588	0.4	0.242
AY036118	0.00416399	-1.35412	0.933	0.97
Khk	7.22e-05	-1.34408	0.9	0.727
Ifi27l2b	3.35e-05	-1.33644	0.867	0.621
Ano6	0.00143486	-1.30813	0.633	0.424
Tm4sf5	8.14e-05	-1.30502	0.867	0.667
Nat8	0.0474742	-1.28766	0.367	0.212
Mrps33	0.0456375	-1.28368	0.367	0.242
Slc34a2	0.000183722	-1.27708	0.833	0.576
Smad2	0.0478318	-1.27647	0.167	0.045
Slc6a19	0.00384404	-1.27609	0.8	0.758
Slc5a1	5.5e-08	-1.26335	0.967	0.97
Angptl4	0.0303212	-1.25792	0.6	0.485
Cdhr2	4.29e-06	-1.2292	0.933	0.955
Mlxipl	0.0301879	-1.22771	0.533	0.424
Cubn	9.15e-05	-1.2047	0.833	0.727
Prap1	1.84e-06	-1.19943	1	0.939
Fbp2	7.78e-05	-1.19543	0.9	0.879
Plcb3	0.00974642	-1.19429	0.7	0.576
Plin3	0.00947345	-1.19334	0.7	0.636
Tep1	0.021607	-1.16734	0.533	0.394
Ddhd2	0.0361171	-1.15401	0.567	0.47
Gapdh	2.27e-05	-1.15268	0.967	0.955
Dpp4	4.99e-05	-1.14589	0.9	0.924
Pcyt1a	0.0309099	-1.14388	0.4	0.227
Espn	0.00689947	-1.1394	0.833	0.833
4930539E08Rik	0.0433681	-1.13258	0.2	0.061
Smim24	3.17e-06	-1.12799	1	0.985
Gpt	0.0129575	-1.09724	0.667	0.667
Igkc	0.0390489	-1.0964	0.233	0.076
Leng9	0.0405037	-1.08128	0.4	0.227
Slc26a6	0.0380666	-1.06737	0.667	0.667
Adck5	0.021386	-1.05928	0.533	0.409
Hnf4g	0.0206988	-1.03142	0.667	0.621
Mep1a	0.0147933	-1.01172	0.733	0.788
Cyp4f14	0.0260261	-1.00524	0.8	0.803
Ezr	0.000132339	-0.999346	1	0.924
Cyp3a13	0.00547226	-0.975058	0.767	0.697
Ace2	0.00100153	-0.972093	0.9	0.894
Exoc3l4	0.00419947	-0.967354	0.733	0.576
Erbb3	0.047523	-0.965996	0.633	0.621
Apob	0.000122024	-0.963256	0.967	0.924
Myh9	0.0192592	-0.954641	0.633	0.606
Naaladl1	0.00585362	-0.954179	0.8	0.818
Slc43a2	0.00020702	-0.952855	0.9	0.818
Cdhr5	4.3e-06	-0.921342	1	1
Gpx4	0.00179526	-0.908189	0.867	0.864
Spint1	0.00404002	-0.889076	0.8	0.712
Dgat1	0.00176945	-0.882697	0.933	0.955
Gls	0.00199923	-0.864614	0.8	0.712
Lgals3	0.000147512	-0.845232	0.967	0.894
Acaa1a	0.0428592	-0.837483	0.7	0.712
Pkm	0.0067542	-0.834981	0.767	0.742
Crip1	9.28e-05	-0.820544	1	1
Atp1a1	6.45e-05	-0.810363	1	0.985
Sult1d1	0.0319355	-0.810292	0.8	0.818
H2-T23	0.0289781	-0.804982	0.7	0.606
Ces2e	0.0013807	-0.788897	0.833	0.939
Clca4b	0.00455035	-0.753188	0.9	0.848
Mpp1	0.000510854	-0.750575	0.933	0.909
Slc51a	0.0120787	-0.727439	0.933	0.955
Rsrp1	0.0387198	-0.687635	0.733	0.667
Myo1a	0.00019377	-0.683845	0.967	0.97
Scp2	0.00119137	-0.661228	0.967	0.955
Son	0.0352422	-0.63763	0.8	0.818
Acsl5	0.0038595	-0.632657	0.933	0.939
Mttp	0.0134948	-0.619879	0.933	0.939
Taldo1	0.0292851	-0.586554	0.8	0.788
Myh14	0.0476696	-0.575221	0.933	0.939
Tmbim6	0.0315536	-0.551476	0.967	0.985
Mia2	0.0138641	-0.530732	0.7	0.5
Pls1	0.0103177	-0.494123	1	1
Dpep1	0.0239986	-0.481367	0.9	0.939
Tmigd1	0.0344713	-0.461683	0.933	0.97
Myo15b	0.0157433	-0.375802	1	1
Apoa4	0.00186455	-0.355591	0.5	0.197
Anpep	0.0338086	-0.333555	1	1
Muc3	0.0354957	-0.270256	0.9	0.985
2200002D01Rik	0.0410225	-0.261648	1	1
Nmt1	0.00721604	-0.203168	0.2	0.621
Nans	0.0400002	-0.163929	0.1	0.333
Cdk2ap2	0.0327045	-0.118772	0.1	0.333
Urgcp	0.0474118	0.113077	0.067	0.258
Aldh3a2	0.0358111	0.118857	0.067	0.273
Dusp6	0.0284474	0.136814	0.067	0.288
Tmprss4	0.0243797	0.14265	0.133	0.409
Mark2	0.0357437	0.150199	0.267	0.606
Atp6v0a2	0.0479496	0.179282	0.367	0.682
Hist1h2bc	0.00974642	0.188341	0.333	0.742
Mapk1ip1l	0.0360725	0.197237	0.233	0.576
Lrrfip1	0.0212791	0.213476	0.067	0.303
Tmem82	0.0218907	0.219902	0.067	0.303
Fuca2	0.0474118	0.236492	0.067	0.258
Fos	0.0367878	0.245588	0.367	0.727
Sucla2	0.0355745	0.253061	0.233	0.545
Crb3	0.0314327	0.264969	0.1	0.348
Ifngr1	0.0480021	0.27742	0.3	0.621
Phgr1	0.00973606	0.322988	0.9	0.955
Egr1	0.0449956	0.326194	0.2	0.455
Rrp1	0.0239077	0.331484	0.1	0.333
Cds1	0.00206977	0.332371	0.2	0.636
Eif6	0.0296419	0.349726	0.4	0.773
Gng12	0.0405689	0.361108	0.533	0.818
Klf6	0.00996584	0.362214	0.467	0.803
Ctdsp1	0.0120551	0.371897	0.067	0.333
Idi1	0.0489703	0.376385	0.233	0.5
Txnrd1	0.0190504	0.383205	0.3	0.727
Eif3e	0.0322378	0.386617	0.1	0.348
Ywhab	0.0360051	0.392811	0.2	0.515
Hnf4a	0.0465772	0.39379	0.333	0.697
Pmm2	0.0332582	0.400897	0.2	0.5
Mast4	0.02043	0.403269	0.167	0.47
Tstd1	0.0463701	0.404239	0.2	0.485
Psmc3	0.0293306	0.416179	0.133	0.394
Eif5a	0.0255003	0.420998	0.3	0.606
Cfl1	0.049503	0.424574	0.633	0.833
Reg3g	0.0459474	0.427414	1	1
Atp2a2	0.0361804	0.431204	0.333	0.682
Eps8	0.0239163	0.434669	0.567	0.864
Cd2ap	0.0459672	0.436294	0.533	0.848
Dstn	0.0442532	0.443277	1	0.985
Srxn1	0.0354548	0.448978	0.333	0.682
Gpr89	0.0499489	0.451845	0.133	0.379
Dram2	0.0409885	0.456659	0.167	0.439
Rps14	0.0381946	0.4622	0.733	0.864
Tpt1	0.0135059	0.462541	0.967	1
Reep6	0.0104958	0.463194	0.233	0.576
Krt8	0.0260742	0.464019	1	0.985
Slc26a2	0.0309226	0.467769	0.667	0.924
Ywhae	0.0214098	0.476871	0.3	0.697
H2-Aa	0.0246324	0.479184	0.567	0.894
Rpl36	0.037129	0.481579	0.667	0.848
Rpl26	0.0191674	0.491691	0.767	0.848
Adk	0.0399806	0.49384	0.133	0.394
Tmem258	0.0262471	0.506021	0.133	0.409
Rpl41	0.0112913	0.510185	0.9	0.97
Pigr	0.0426091	0.510872	0.933	0.985
Actg1	0.0360951	0.52075	0.833	0.924
Yipf1	0.0352946	0.520856	0.1	0.333
Larp1b	0.0276613	0.530193	0.1	0.348
Ppp1cb	0.0248756	0.530806	0.233	0.591
Stx5a	0.023445	0.532895	0.133	0.424
Camk2d	0.0375856	0.534958	0.567	0.833
Rrbp1	0.00897723	0.539496	0.867	0.955
Etv3	0.0326697	0.542507	0.167	0.439
Slc35b1	0.0482088	0.544551	0.2	0.439
Gna13	0.0275544	0.547737	0.3	0.621
Gata6	0.0162984	0.55011	0.1	0.379
Chmp4c	0.0169804	0.550661	0.267	0.606
Slc26a3	0.0275531	0.554969	0.367	0.712
Rpl18a	0.039868	0.558057	0.733	0.894
Me2	0.0123078	0.56721	0.533	0.864
Ipmk	0.00916707	0.568377	0.4	0.788
Gnas	0.0218352	0.574115	0.533	0.788
Efhd2	0.033352	0.574906	0.367	0.667
Rpl7a	0.0250581	0.579623	0.4	0.742
Chmp5	0.0181829	0.579946	0.233	0.576
Lypd8	0.0316199	0.583489	0.633	0.894
Hadha	0.0119594	0.585485	0.433	0.833
Dnajc3	0.0457184	0.586466	0.2	0.47
Bclaf1	0.0472832	0.588245	0.133	0.364
Dnaja1	0.00674101	0.589376	0.4	0.818
Rpl32	0.0239308	0.593279	0.5	0.818
Wdr1	0.00342677	0.594345	0.3	0.758
Reg3b	0.0118167	0.595092	1	1
Ube2q1	0.0081757	0.596321	0.133	0.47
Atp5a1	0.0173198	0.601139	0.6	0.864
Rps11	0.0350168	0.602896	0.667	0.848
Themis3	0.0347212	0.609988	0.233	0.561
Selenoi	0.0255306	0.610223	0.233	0.576
Fam110c	0.0339938	0.611919	0.033	0.212
Rplp1	0.0246971	0.612411	0.7	0.894
Gadd45a	0.0255844	0.615693	0.233	0.515
Rpl28	0.00710293	0.615705	0.867	0.955
Ndufb10	0.0362548	0.618646	0.267	0.576
Chmp6	0.0284474	0.620291	0.067	0.288
Rpl3	0.0277608	0.621832	0.333	0.667
Luc7l2	0.0356365	0.624707	0.233	0.53
Picalm	0.0357844	0.626061	0.4	0.727
Plekhb2	0.0255306	0.62732	0.233	0.576
Kmt5a	0.030645	0.63291	0.1	0.348
Nipa2	0.046796	0.634383	0.167	0.409
Cox7b	0.0223425	0.635803	0.6	0.864
Ndufc1	0.0363752	0.636832	0.367	0.682
Csnk1a1	0.00253376	0.636957	0.667	0.955
Ttc39b	0.045947	0.640335	0.033	0.197
mt-Nd4l	0.00399199	0.643182	0.567	0.924
Set	0.0244148	0.647762	0.167	0.455
Ndufb5	0.0387254	0.647908	0.167	0.424
Rpl23	0.0149484	0.649047	0.767	0.909
Acadvl	0.043183	0.653166	0.233	0.515
Sort1	0.0368042	0.654845	0.067	0.273
Atp6v0e	0.0417406	0.655964	0.267	0.561
Mapk3	0.0256586	0.656442	0.467	0.773
Elovl6	0.0171967	0.656954	0.1	0.379
Adtrp	0.0467275	0.658572	0.133	0.348
Atox1	0.0284575	0.659356	0.333	0.636
Jund	0.0360344	0.661252	0.7	0.879
Dlst	0.0413273	0.662599	0.3	0.606
Rpl7	0.0415041	0.667031	0.433	0.712
Elovl1	0.0438955	0.670651	0.267	0.53
Hsd17b12	0.0495226	0.672252	0.133	0.364
Hkdc1	0.0272756	0.672785	0.333	0.636
Eps8l3	0.0103286	0.675497	0.4	0.742
Apol10a	0.00398744	0.677759	0.3	0.667
Actb	4.93e-05	0.679107	1	1
Atp5g2	0.0239472	0.681621	0.233	0.53
Gpat3	0.0307902	0.681635	0.133	0.394
Slc51b	0.040748	0.682387	0.7	0.864
Trim26	0.048911	0.682964	0.1	0.303
Rtraf	0.020464	0.683457	0.1	0.364
Trip11	0.0378206	0.684679	0.067	0.273
Gmppb	0.0262471	0.685274	0.133	0.409
Golph3l	0.010085	0.687403	0.067	0.333
Rpl36al	0.0107691	0.689391	0.367	0.742
Prdx6	0.0126278	0.690159	0.167	0.485
Srebf2	0.0192072	0.692698	0.133	0.424
Uqcr11	0.00681738	0.692956	0.633	0.848
Oit1	0.00309998	0.695109	0.233	0.652
Il17rc	0.0481725	0.695998	0.533	0.773
Vdac3	0.0228928	0.699041	0.133	0.394
Ypel5	0.0261589	0.704216	0.067	0.288
Psma3	0.0308605	0.704866	0.167	0.455
Mlec	0.014924	0.706866	0.2	0.53
Plpp2	0.0132092	0.710524	0.2	0.53
Syvn1	0.0345363	0.71053	0.167	0.424
Ndufs5	0.00713318	0.712289	0.133	0.47
Tmem86b	0.0470831	0.713014	0.1	0.318
Rpl15	0.0423241	0.714825	0.5	0.758
Ndufa9	0.0396131	0.716984	0.167	0.424
Sec61g	0.00719224	0.718803	0.6	0.879
Hspa5	0.00293983	0.721781	0.633	0.894
4931406C07Rik	0.00872662	0.722161	0.567	0.909
Atp5j	0.00195105	0.722426	0.433	0.848
Selenow	0.0194632	0.723138	0.167	0.47
Slc10a2	0.00363189	0.723436	0.733	0.924
Fam102a	0.0350929	0.723442	0.267	0.545
Ilvbl	0.035616	0.725383	0.233	0.5
Bag1	0.0314696	0.72627	0.167	0.424
H3f3b	0.0097039	0.730247	0.767	0.955
Dtx3l	0.00702502	0.731317	0.133	0.485
Rpl27a	0.00537547	0.733598	0.7	0.864
Rab5c	0.0356365	0.733614	0.233	0.53
Hprt	0.0477118	0.737796	0.1	0.303
Pin4	0.0232761	0.738026	0.167	0.455
Snrk	0.0477882	0.738672	0.067	0.242
Stk16	0.041597	0.747704	0.1	0.318
Upp1	0.0147423	0.753623	0.667	0.879
Mgat4c	0.0317882	0.75901	0.6	0.818
Rps25	0.0197965	0.76486	0.6	0.773
Arf1	0.00825623	0.765785	0.5	0.803
Alas1	0.0262658	0.769967	0.1	0.348
Psma7	0.00556647	0.77149	0.167	0.53
Cox5b	0.00148517	0.772378	0.733	0.924
Ssr3	0.0318148	0.77544	0.2	0.5
Nfkbia	0.043205	0.781669	0.467	0.712
Rpl29	0.01253	0.78308	0.533	0.773
Cycs	0.000491251	0.783206	0.6	0.909
Tm9sf3	0.00128971	0.783505	0.367	0.848
Eef1a1	0.00151516	0.784144	0.767	0.879
Rpl31	0.0142821	0.785024	0.533	0.803
mt-Atp8	8.7e-05	0.785266	0.633	0.939
mt-Nd4	0.00218994	0.791194	0.9	0.97
Btg2	0.0361171	0.791278	0.3	0.591
Tmem214	0.0472832	0.793377	0.133	0.364
Uqcrc1	0.0173022	0.793721	0.467	0.758
Dab2ip	0.0279673	0.798339	0.167	0.424
Zfp36	0.00980619	0.798546	0.367	0.742
B4galt1	0.00871121	0.800264	0.167	0.5
Ceacam1	0.000912683	0.805637	0.833	1
Tmed2	0.0108734	0.807765	0.167	0.515
Calr	0.000896798	0.808013	0.733	0.909
Reep3	0.0133445	0.808221	0.233	0.545
Rps2	0.00929364	0.815426	0.5	0.788
Sh3bgrl	0.0334307	0.818763	0.167	0.439
Dctn3	0.00696622	0.821367	0.1	0.424
Slc25a24	0.00811302	0.822442	0.333	0.712
Mall	0.00907752	0.82502	0.333	0.742
Specc1	0.0358111	0.825184	0.067	0.273
Rhob	0.0122661	0.827293	0.2	0.53
Tm9sf2	0.0194979	0.828977	0.467	0.773
Snx3	0.015826	0.830264	0.133	0.409
Rab6a	0.0201322	0.834374	0.167	0.455
Capza1	0.0249316	0.836566	0.1	0.348
Tmem86a	0.0448196	0.843304	0.1	0.318
Higd2a	0.00635821	0.847099	0.3	0.697
Mdp1	0.0467275	0.851935	0.133	0.348
Edem1	0.0286396	0.858325	0.167	0.424
Ctdnep1	0.0250461	0.860465	0.033	0.227
Ddx17	0.0471789	0.860601	0.2	0.439
Ndufb4	0.0293306	0.863291	0.133	0.394
Gcnt4	0.0320643	0.864011	0.067	0.273
Rab14	0.0292023	0.868869	0.233	0.5
Ick	0.0327045	0.871725	0.1	0.333
Mpst	0.0489732	0.872545	0.133	0.348
Abhd17a	0.0157395	0.873337	0.233	0.53
Vdac1	0.00905596	0.876545	0.267	0.636
Uggt1	0.0322204	0.885828	0.067	0.258
Dmbt1	0.0228577	0.88637	0.3	0.606
Sptssa	0.00823131	0.88972	0.3	0.682
Rpl19	0.0030387	0.892575	0.667	0.864
Sar1a	0.0311819	0.894876	0.067	0.273
Abat	0.0310697	0.896686	0.1	0.333
Nr1h4	0.00184673	0.899912	0.2	0.636
Bud31	0.0377878	0.900997	0.133	0.379
Tmem238l	0.0335492	0.901606	0.1	0.333
Tmed10	0.0154168	0.905519	0.233	0.545
Psme1	0.00558082	0.910444	0.267	0.682
Tmsb4x	0.00216977	0.910557	0.733	0.939
Ubap2l	0.0276661	0.910706	0.067	0.288
Osr2	0.0347574	0.910793	0.233	0.485
Ufm1	0.0249316	0.91145	0.1	0.348
B3gnt3	0.0129272	0.91289	0.1	0.394
Noxo1	0.00603182	0.915579	0.1	0.424
Zfp655	0.018372	0.916557	0.033	0.242
Slc30a1	0.0116069	0.916691	0.2	0.545
Actn4	0.000119531	0.917239	0.733	0.985
Rplp2	0.00135557	0.921578	0.7	0.864
Rps26	0.000829144	0.92425	0.8	0.909
Trappc10	0.0405673	0.925609	0.1	0.318
Gm26917	0.0164361	0.929332	0.933	0.97
Rad23b	0.0426487	0.930251	0.1	0.318
Mrfap1	0.0028151	0.932762	0.3	0.712
Rpl4	0.00918096	0.93449	0.367	0.667
Fam120a	0.00378125	0.934658	0.2	0.606
Slc35a3	0.0140991	0.936486	0.167	0.47
Manf	0.0140358	0.937145	0.233	0.561
Hspa8	0.00115896	0.93773	0.767	0.909
Slc6a4	0.045947	0.938076	0.033	0.197
Rpl35	0.00380923	0.938166	0.533	0.788
Cldn23	0.0399908	0.940319	0.1	0.303
Suox	0.00301442	0.942359	0.4	0.818
Emp1	0.0195034	0.942491	0.233	0.545
Ell	0.045947	0.947089	0.033	0.197
Rps5	0.00148257	0.94804	0.567	0.818
Smim15	0.0136236	0.950407	0.167	0.485
Paqr4	0.0135726	0.950509	0.133	0.439
Rap2c	0.00967108	0.95279	0.167	0.5
Etf1	0.0272866	0.953386	0.1	0.333
Sec16b	0.045947	0.95375	0.033	0.197
Suz12	0.0437281	0.954269	0.067	0.258
Mpp5	0.0264633	0.957706	0.167	0.439
Skil	0.0235368	0.961797	0.3	0.591
Ano9	0.0112636	0.963222	0.1	0.394
Smap1	0.0107073	0.970789	0.067	0.333
Stk24	0.0265892	0.974396	0.133	0.394
Eef1b2	0.0144338	0.975643	0.267	0.606
Senp6	0.0226614	0.975844	0.1	0.333
Ndufv1	0.0267965	0.976344	0.2	0.47
Acaa2	0.0223671	0.977402	0.167	0.439
Rpsa	0.00254803	0.979158	0.733	0.848
Herpud1	0.0174652	0.981783	0.3	0.606
Gt(ROSA)26Sor	0.0339938	0.992242	0.033	0.212
Hsp90ab1	0.00217666	0.993734	0.367	0.727
Lmna	0.0155408	0.996653	0.133	0.394
Mal2	0.0482614	0.996874	0.167	0.394
Rps12	0.00104702	0.998422	0.7	0.879
Ssr2	0.00737503	1.00118	0.1	0.424
Cpne3	0.0250461	1.00501	0.033	0.227
mt-Co3	4.38e-05	1.00784	0.967	0.985
Eloc	0.048911	1.00904	0.1	0.303
Golph3	0.0195327	1.01104	0.067	0.303
Aldh1b1	0.0118562	1.01256	0.367	0.697
Otud7b	0.045947	1.01304	0.033	0.197
Dnttip1	0.045947	1.01536	0.033	0.197
mt-Cytb	0.000271538	1.01548	0.867	0.939
Atp6v1e1	0.00463744	1.01648	0.167	0.515
Tysnd1	0.045947	1.01754	0.033	0.197
Fam214b	0.0421365	1.02053	0.167	0.394
Snx9	0.00929836	1.02134	0.2	0.53
Rack1	0.0201236	1.02299	0.367	0.636
Pdlim5	0.0128902	1.03196	0.067	0.318
mt-Co2	0.000157875	1.03587	0.967	0.985
Hyou1	0.0280097	1.03758	0.1	0.333
Elf3	0.00423595	1.03842	0.333	0.697
Elavl1	0.0425552	1.03872	0.067	0.258
Gmds	0.000631735	1.0421	0.367	0.788
Casp1	0.0102447	1.04712	0.233	0.591
Atp5g1	0.00643574	1.04948	0.4	0.727
Stt3a	0.0161115	1.05063	0.167	0.455
Zfand5	0.0135376	1.05091	0.2	0.53
Rlf	0.018372	1.05538	0.033	0.242
Rex1bd	0.045947	1.05929	0.033	0.197
Ocm	0.00851721	1.06043	0.133	0.455
Rps10	0.000945571	1.06262	0.5	0.864
mt-Nd5	5.92e-05	1.06387	0.867	0.97
Ensa	0.0236973	1.06508	0.133	0.379
Idh3b	0.0292476	1.06522	0.067	0.288
Eif2s3x	0.044563	1.07097	0.033	0.197
Dhrs4	0.0263132	1.07211	0.067	0.273
Lurap1l	0.00741025	1.07326	0.1	0.379
Rps17	0.00559168	1.07744	0.4	0.697
Cdx1	0.0079256	1.0807	0.1	0.409
Trip4	0.0329532	1.08346	0.033	0.212
mt-Nd3	0.000115161	1.08398	0.6	0.924
Gm43305	0.0173654	1.08931	0.167	0.455
Ssr1	0.0101855	1.09081	0.167	0.5
Cab39	0.00140263	1.0943	0.233	0.621
Ttyh3	0.00860226	1.09959	0.167	0.47
Pde3a	0.0432143	1.10211	0.033	0.197
Uap1	0.023476	1.10286	0.133	0.394
Rplp0	0.00036551	1.10454	0.6	0.864
Serp1	0.0136236	1.1116	0.2	0.47
Gsta1	0.00117118	1.1152	0.167	0.576
Nup50	0.044563	1.11743	0.033	0.197
Gfpt1	0.000255402	1.12136	0.5	0.864
Ucp2	0.0107368	1.12674	0.233	0.561
Psmb2	0.0303204	1.12948	0.067	0.273
Zc3h15	0.0101395	1.13398	0.133	0.439
Nkiras2	0.0329532	1.13714	0.033	0.212
Serhl	0.009606	1.14932	0.133	0.439
Ehf	0.0292091	1.15029	0.133	0.364
H2-T22	0.0177922	1.15216	0.033	0.242
Pebp1	0.0398221	1.15344	0.133	0.333
Mtf1	0.0329532	1.15493	0.033	0.212
Slc1a1	0.000524746	1.15503	0.167	0.606
Errfi1	0.0243449	1.16059	0.2	0.485
Ccdc6	0.0453875	1.16478	0.1	0.303
Map1lc3a	0.018372	1.17043	0.033	0.242
Krt18	0.0311819	1.17296	0.067	0.273
Ssbp3	0.0329532	1.17455	0.033	0.212
Rps15	0.00195105	1.18249	0.533	0.803
Shisa5	0.0432143	1.19235	0.033	0.197
Plscr1	0.00831231	1.19248	0.233	0.545
Lgals2	0.0053441	1.19261	0.2	0.515
Ssu72	0.0482931	1.19448	0.133	0.333
Usp47	0.0295056	1.19716	0.1	0.333
Tle4	0.000198775	1.19867	0.433	0.864
Rab7	0.00909764	1.1992	0.133	0.439
Dera	0.016818	1.1999	0.133	0.394
Rnf181	0.0491096	1.204	0.067	0.242
Casp3	0.0329532	1.20668	0.033	0.212
mt-Co1	4.81e-06	1.2103	1	1
Idh2	0.044563	1.21132	0.033	0.197
Myl12a	0.0041125	1.21605	0.167	0.53
Stk38	0.00405496	1.22177	0.1	0.439
Saa1	0.0226224	1.22196	0.467	0.742
Gpx2	5.82e-05	1.22963	0.533	0.818
Rpl17	0.00188768	1.23722	0.3	0.697
Hnrnpab	0.00149315	1.23728	0.2	0.576
mt-Nd1	4.72e-05	1.23764	0.8	0.939
Fam193a	0.0329532	1.23806	0.033	0.212
Efnb2	0.0140842	1.23992	0.067	0.318
Abcf1	0.000866506	1.24079	0.167	0.606
Stag2	0.0125513	1.24195	0.067	0.303
mt-Nd2	3.56e-05	1.2444	0.667	0.97
Sema4b	0.00652128	1.24517	0.133	0.439
Pnrc1	0.000154808	1.24607	0.367	0.818
mt-Atp6	1.26e-05	1.24781	1	0.985
Slc25a15	0.000433816	1.24844	0.167	0.636
Add1	0.00577466	1.24951	0.133	0.455
Golgb1	0.00654367	1.25066	0.2	0.576
Adam10	0.00290048	1.25174	0.067	0.394
Rars	0.0147376	1.25566	0.133	0.394
Rpl6	0.000451253	1.26058	0.433	0.803
Eif3f	0.00378349	1.26261	0.133	0.485
Zdhhc12	0.0432143	1.26393	0.033	0.197
Ccnt2	0.0319399	1.26566	0.033	0.212
Lratd1	0.0381262	1.26775	0.067	0.258
Pdhb	0.0245528	1.26917	0.1	0.333
Strbp	0.0303204	1.27083	0.067	0.273
Rnf114	0.00506253	1.27173	0.033	0.303
Prelid3b	0.00739356	1.27275	0.067	0.348
Hspa9	0.0370823	1.27473	0.067	0.258
Fads2	0.0329532	1.27633	0.033	0.212
Rab5a	0.00923389	1.27801	0.133	0.409
Slc25a20	0.00442104	1.28283	0.2	0.545
Slc38a2	0.00351753	1.28912	0.367	0.727
Galnt6	0.00520817	1.29099	0.2	0.53
Nos2	0.00128116	1.29337	0.333	0.712
Krit1	0.044563	1.29407	0.033	0.197
Pof1b	0.00838008	1.3012	0.133	0.439
Lrrc8b	0.0177922	1.30224	0.033	0.242
Acbd4	0.016818	1.30539	0.133	0.394
Ube2z	0.0419003	1.30582	0.033	0.197
Ddx1	0.0134131	1.31024	0.033	0.258
Oat	0.0322349	1.31287	0.1	0.318
Jun	6.57e-06	1.31335	0.333	0.803
Tbl1xr1	0.0233563	1.3138	0.067	0.288
Fam102b	0.00402776	1.31418	0.067	0.379
Wipf3	0.048768	1.31709	0	0.121
Txnl1	0.0234453	1.32361	0.067	0.273
Nhlrc2	0.0242674	1.32432	0.033	0.227
Specc1l	0.00495823	1.33171	0.133	0.47
Egln2	0.039195	1.33583	0.067	0.258
Lgr4	0.00441326	1.3391	0.167	0.5
U2af2	0.0290308	1.34188	0.1	0.318
Ccnt1	0.0313166	1.34299	0.067	0.258
Rab19	0.0432143	1.34899	0.033	0.197
Ppp1r1b	0.015208	1.35459	0.1	0.364
Rps8	0.000104039	1.35561	0.533	0.803
Hbs1l	0.0419003	1.3558	0.033	0.197
Rnd3	0.00312018	1.36732	0.167	0.515
Mycbp2	0.0406202	1.37669	0.033	0.197
Pnn	0.0239077	1.382	0.1	0.333
Stambp	0.048768	1.38619	0	0.121
Polr2k	0.0419003	1.38869	0.033	0.197
Ddost	0.0041568	1.39313	0.067	0.379
Zyx	0.00131315	1.4038	0.1	0.485
Krcc1	0.00405496	1.41065	0.1	0.439
Scfd1	0.0309535	1.41345	0.033	0.212
Ext1	0.0075022	1.41763	0.133	0.439
Adipor1	0.00343546	1.41787	0.067	0.379
Elp5	0.0499622	1.42603	0.033	0.182
Pex6	0.00912083	1.43153	0.033	0.273
Fmo4	0.0235099	1.43321	0.033	0.227
Efna1	0.0171313	1.43627	0.1	0.348
Sirt2	0.0235099	1.43912	0.033	0.227
Ap1ar	0.00674239	1.4434	0.067	0.348
Sap30bp	0.048768	1.44501	0	0.121
Twf1	0.00263295	1.44585	0.067	0.394
Nxt2	0.048768	1.44667	0	0.121
Tra2a	0.00757112	1.44833	0.1	0.394
Ier2	0.0205788	1.45476	0.233	0.485
Bop1	0.048768	1.45504	0	0.121
Unc5cl	0.00188086	1.45698	0.067	0.409
Nol7	0.00893625	1.45888	0.067	0.333
Usp2	0.000412031	1.46195	0.067	0.47
Hras	0.016148	1.46254	0.033	0.242
Sec62	0.0137133	1.46335	0.1	0.348
Dnajc30	0.048768	1.47333	0	0.121
Tmed9	0.048768	1.48187	0	0.121
Arrdc2	0.048768	1.48211	0	0.121
Erap1	0.0355212	1.4861	0	0.136
Cmtm6	0.00115503	1.48773	0.1	0.485
Suclg2	0.00561326	1.48908	0.133	0.455
Cks2	0.0313166	1.48974	0.067	0.258
Gpalpp1	0.0355212	1.49096	0	0.136
Rpl12	0.00088837	1.49315	0.267	0.697
Sdhc	0.00511773	1.50304	0.1	0.409
Heatr6	0.048768	1.50371	0	0.121
Ndufaf2	0.048768	1.50453	0	0.121
Nfe2l1	0.0109407	1.50644	0.133	0.394
Ilrun	0.00598966	1.51124	0.133	0.439
Baiap2l1	0.000369371	1.51478	0.167	0.636
Cog3	0.0355212	1.52208	0	0.136
Gpx1	0.000386014	1.52211	0.1	0.515
Tcf7l2	6.16e-05	1.5315	0.333	0.803
Nme7	0.0234453	1.53167	0.067	0.273
Gsr	0.000123849	1.53294	0.3	0.758
Psmd7	0.0172285	1.53887	0.033	0.242
Dcbld1	0.048768	1.54188	0	0.121
Sec24c	0.00354716	1.54642	0.067	0.379
Abracl	0.0172285	1.54693	0.033	0.242
Trappc11	0.048768	1.55322	0	0.121
4632427E13Rik	0.0177922	1.55739	0.033	0.242
Gm21885	0.0258225	1.55787	0	0.152
Nfyb	0.048768	1.5591	0	0.121
Bola3	0.0166806	1.56225	0.033	0.242
Sumo3	0.0166806	1.56381	0.033	0.242
Ankzf1	0.0355212	1.56734	0	0.136
Slirp	0.0172285	1.56858	0.033	0.242
Naa20	0.0355212	1.57732	0	0.136
Ntan1	0.0355212	1.57756	0	0.136
Pnpla8	0.022056	1.57837	0.033	0.227
Nkapd1	0.048768	1.58067	0	0.121
Cyp4f40	0.0287344	1.58268	0.067	0.258
Kdm3b	0.048768	1.58296	0	0.121
Api5	0.0440676	1.58588	0.033	0.182
Pgm3	0.048768	1.58686	0	0.121
Preb	0.00342364	1.58849	0.1	0.424
Dcun1d5	0.0258225	1.58955	0	0.152
Tbck	0.048768	1.59046	0	0.121
Myd88	0.048768	1.59759	0	0.121
Cnot10	0.0258225	1.59918	0	0.152
Med17	0.0355212	1.5999	0	0.136
Gm3336	0.0381593	1.6045	0.033	0.197
Casp7	0.00156385	1.60505	0.1	0.47
1300002E11Rik	0.048768	1.60542	0	0.121
Map2k1	0.00257176	1.60576	0.033	0.333
Epb41l4b	0.00011431	1.60627	0.233	0.682
Ccdc85c	0.016148	1.60758	0.033	0.242
Ndufa10	0.00417354	1.61139	0.133	0.47
Nars	6.93e-05	1.61387	0.2	0.697
Cops5	0.0264044	1.61504	0.033	0.212
Ccdc32	0.048768	1.6156	0	0.121
Stat3	0.00446236	1.6163	0.067	0.364
Klhl18	0.0355212	1.61709	0	0.136
Thrap3	0.0286586	1.61997	0.067	0.273
Dpm2	0.0355212	1.62014	0	0.136
Ints1	0.0393734	1.62956	0.033	0.197
Txndc11	0.00912083	1.62997	0.033	0.273
Hook2	0.00595444	1.63162	0.067	0.348
Pcbd2	0.0258225	1.6329	0	0.152
Lnx1	0.048768	1.63832	0	0.121
Mrpl52	0.0137379	1.63925	0.067	0.303
Usp14	0.0258225	1.64057	0	0.152
Tex2	0.0355212	1.64317	0	0.136
Maf1	0.0258225	1.64798	0	0.152
Mmgt2	0.0355212	1.65161	0	0.136
Hnrnpr	0.0258225	1.65399	0	0.152
4430402I18Rik	0.048768	1.65624	0	0.121
Krt19	3.69e-06	1.65909	0.467	0.894
Uck1	0.048768	1.66338	0	0.121
Ppp1r13b	0.0355212	1.66727	0	0.136
Krt7	0.0355212	1.67215	0	0.136
2510039O18Rik	0.00825212	1.67275	0.033	0.273
Dcaf10	0.0355212	1.67311	0	0.136
Serf1	0.0355212	1.68884	0	0.136
Rabgef1	0.048768	1.69027	0	0.121
Naa30	0.0258225	1.69248	0	0.152
Bloc1s1	0.00418746	1.69523	0.067	0.364
Gm15657	0.048768	1.6983	0	0.121
Pptc7	0.0135292	1.70882	0	0.182
Hist1h4n	0.048768	1.71123	0	0.121
Ppp4r1	0.00840692	1.71492	0.067	0.333
Sec61a1	0.00102947	1.7162	0.2	0.545
Snx4	0.0351227	1.71632	0.067	0.242
Fam114a1	0.0355212	1.71677	0	0.136
Ppp1r15a	0.0355212	1.71909	0	0.136
Rnf4	0.0355212	1.7207	0	0.136
S100a6	0.0239077	1.72421	0.1	0.333
Mavs	0.0187217	1.72501	0	0.167
Fabp6	1.37e-09	1.72575	1	1
Eif2s2	1.35e-07	1.73941	0.5	0.909
Car4	2.12e-05	1.74402	0.267	0.788
Gstt2	0.048768	1.74411	0	0.121
Pdxdc1	0.000357379	1.74959	0.2	0.606
Ssr4	0.00128592	1.75006	0.2	0.576
Slc39a11	0.0258225	1.75034	0	0.152
Coa7	0.0355212	1.75363	0	0.136
1110008P14Rik	0.048768	1.75381	0	0.121
Mta1	0.0355212	1.75456	0	0.136
Rbm7	0.014639	1.75541	0.033	0.242
Cdyl	0.0355212	1.75852	0	0.136
1110035H17Rik	0.0355212	1.76397	0	0.136
Echdc1	0.048768	1.77281	0	0.121
Rbbp6	0.00636755	1.78578	0.033	0.288
Ccdc84	0.048768	1.78611	0	0.121
Ccnk	0.0258225	1.78645	0	0.152
Myo7a	0.0355212	1.79226	0	0.136
Srf	0.0187217	1.79742	0	0.167
Tmx2	0.0258225	1.80715	0	0.152
Bin3	0.0355212	1.80953	0	0.136
Tuba4a	0.000673232	1.80997	0.1	0.5
Naa15	0.00441695	1.81104	0.033	0.303
Rcan1	0.048768	1.81438	0	0.121
Tmcc3	0.0220597	1.81545	0.1	0.333
Ppp1r2	0.0074582	1.82058	0.033	0.273
Carm1	0.0258225	1.82069	0	0.152
Atg2a	0.0258225	1.82731	0	0.152
Arf2	0.048768	1.83331	0	0.121
Sec23b	0.0258225	1.83339	0	0.152
Pcgf3	0.0133166	1.83705	0.067	0.288
Abcf3	0.0355212	1.8411	0	0.136
Elf2	0.0355212	1.84199	0	0.136
Naip1	0.000534668	1.84796	0.067	0.455
Fam76b	0.0187217	1.84955	0	0.167
Cdk12	0.00453957	1.8515	0.1	0.409
Ube2n	0.00457094	1.85176	0.033	0.303
Znhit2	0.00974013	1.85187	0	0.197
AA467197	6.65e-05	1.85216	0.167	0.652
Naa50	0.0258225	1.85439	0	0.152
Ppp4c	0.00239829	1.85508	0.033	0.333
Nlrc4	0.00525046	1.86131	0.067	0.348
Pafah1b2	0.0258225	1.86505	0	0.152
Ide	0.0187217	1.86547	0	0.167
Scarb2	0.0187217	1.86566	0	0.167
2310009A05Rik	0.0135292	1.86583	0	0.182
Mbd3	0.0355212	1.8766	0	0.136
Pnpo	0.0355212	1.89013	0	0.136
Hsph1	0.0355212	1.89315	0	0.136
Psmd12	0.0258225	1.89725	0	0.152
Tmem161b	0.00595045	1.90146	0.033	0.288
Mob3b	0.0258225	1.90802	0	0.152
Sfn	0.000448107	1.90852	0.2	0.606
Phospho2	0.0355212	1.9094	0	0.136
Pycard	0.00559846	1.91082	0.067	0.333
Sec23ip	0.0187217	1.91327	0	0.167
Stoml2	0.0135292	1.91643	0	0.182
B3gnt7	0.0187217	1.91658	0	0.167
Srprb	0.0258225	1.91707	0	0.152
Pde5a	0.000434084	1.91776	0.1	0.5
Piga	0.0355212	1.91811	0	0.136
Nemf	0.00203331	1.92172	0.067	0.379
Otud6b	0.0258225	1.93634	0	0.152
Cds2	0.0258225	1.93735	0	0.152
Fhdc1	0.0355212	1.93955	0	0.136
Rpl9-ps6	0.0258225	1.94982	0	0.152
As3mt	0.0258225	1.95036	0	0.152
Scd2	0.020022	1.95174	0.033	0.227
Fh1	0.0135292	1.9547	0	0.182
Crebzf	0.0355212	1.955	0	0.136
Nr3c2	0.0258225	1.95662	0	0.152
Zcchc8	0.0258225	1.95819	0	0.152
Kdm4a	0.0187217	1.95976	0	0.167
Barx2	0.0187217	1.98067	0	0.167
Ap3m1	0.0187217	1.99232	0	0.167
Grpel2	0.0135292	1.99454	0	0.182
2310033P09Rik	0.0355212	1.99753	0	0.136
Cdk8	0.0135292	2.01119	0	0.182
Qdpr	0.0217182	2.01913	0.033	0.212
Echs1	0.000402959	2.02276	0.067	0.455
Atf3	0.010447	2.02489	0.067	0.303
Ero1l	0.0355212	2.02582	0	0.136
Sec16a	0.0258225	2.03944	0	0.152
AI661453	0.0290589	2.04012	0.033	0.212
Tspan7	0.00974013	2.04055	0	0.197
ccdc198	0.00797945	2.04689	0.033	0.273
Insig2	0.00114518	2.05303	0.033	0.364
Gale	0.00010952	2.05617	0.067	0.515
Pccb	0.000448325	2.05667	0.067	0.455
Chic1	0.0135292	2.06488	0	0.182
Vwa5a	0.00974013	2.07528	0	0.197
Trib1	0.00615582	2.07564	0.033	0.288
Slc39a7	0.00698295	2.08178	0	0.212
Inpp4a	0.0258225	2.08268	0	0.152
Prkaa2	0.0135292	2.09096	0	0.182
1110059E24Rik	0.00974013	2.09222	0	0.197
Tmem87a	0.0187217	2.12777	0	0.167
Srp72	0.00974013	2.13139	0	0.197
B4galt3	0.0187217	2.14783	0	0.167
Rpl10-ps3	0.0187217	2.14879	0	0.167
Oasl1	0.0381593	2.17278	0.033	0.197
Tram1	2.77e-05	2.18237	0.067	0.561
Ttc19	0.0187217	2.20348	0	0.167
Nat2	0.0135292	2.21821	0	0.182
Endod1	0.048768	2.2273	0	0.121
Nedd4	0.00974013	2.22782	0	0.197
Bcl3	0.0355212	2.23601	0	0.136
Kpna4	0.00974013	2.246	0	0.197
Tpm4	0.0187217	2.25316	0	0.167
Lmo7	6.77e-05	2.26365	0.2	0.727
Brip1os	0.00698295	2.268	0	0.212
Smurf2	0.00353924	2.27263	0	0.242
Dcp2	0.0135292	2.28661	0	0.182
Borcs8	0.0258225	2.29098	0	0.152
Nat8f4	0.00378841	2.30238	0.033	0.288
Mfsd14b	0.00698295	2.31363	0	0.212
Snw1	0.00698295	2.32817	0	0.212
Stt3b	0.00180628	2.33586	0.033	0.333
Eapp	0.00974013	2.34191	0	0.197
Smim20	0.000291277	2.34869	0.033	0.409
Gpr160	0.00607268	2.3506	0.033	0.273
Decr2	0.00498351	2.35082	0	0.227
Zbp1	0.0135292	2.39099	0	0.182
Bcl10	0.00974013	2.39727	0	0.197
Ralgds	0.0135292	2.41203	0	0.182
Mfsd14a	0.0187217	2.43617	0	0.167
Tia1	0.0135292	2.49005	0	0.182
Atp10b	1.56e-06	2.49452	0.233	0.727
Rab1b	0.000259729	2.5017	0.033	0.409
Ccl20	0.0258225	2.50214	0	0.152
Dnajb9	9.71e-05	2.52528	0.033	0.455
Add3	0.00175709	2.63475	0	0.273
Elovl7	0.00250056	2.65849	0	0.258
Trim40	0.00528258	2.69367	0.033	0.273
Gnpnat1	0.00175709	2.7324	0	0.273
Duox2	0.000213992	2.75691	0.033	0.424
Gcnt2	0.000377096	2.78393	0.033	0.379
Pfkfb3	0.0135292	2.87867	0	0.182
1810065E05Rik	0.00974013	2.93223	0	0.197
Hist1h4i	0.00353924	2.98049	0	0.242
Phlda1	0.00974013	3.10399	0	0.197
Chmp1b	0.000852626	3.19092	0	0.303
Sprr2a3	0.00250056	3.20383	0	0.258
Fgf15	0.00673347	3.22902	0.033	0.273
Duoxa2	0.00146747	3.34587	0.033	0.348
Hk2	5.47e-06	4.38871	0.033	0.53

## Sheet: DEGs of enterocyte3
gene	p_val	avg_log2FC	pct.1	pct.2
Slc5a4b	8.99e-07	-4.22683	0.333	0
Defa24	3e-07	-4.1223	0.4	0.015
Slc2a5	1.68e-05	-3.87994	0.5	0.136
Lct	0.000733026	-3.34022	0.167	0
Ces1d	0.000733026	-3.12162	0.167	0
Plb1	9.55e-05	-3.02841	0.467	0.136
Cyp3a11	4e-05	-3.00244	0.367	0.045
Fbp1	0.000133815	-2.985	0.433	0.121
Pbx4	0.000198592	-2.98013	0.2	0
Apoc2	0.000549125	-2.87772	0.5	0.197
Ephx2	2.7e-08	-2.84703	0.733	0.258
Mical1	0.00091106	-2.76066	0.4	0.136
Ly75	0.00114288	-2.74678	0.2	0.015
Apoc3	5.18e-05	-2.73446	0.6	0.258
G6pc	0.000846956	-2.70977	0.433	0.167
Srgn	0.00268045	-2.62423	0.133	0
Oplah	0.0121152	-2.55649	0.2	0.045
Ptgr1	0.0258225	-2.51379	0.2	0.061
Slc5a4a	0.00979384	-2.51324	0.1	0
Cyp4v3	3.48e-06	-2.46655	0.733	0.409
Ralgapa1	0.00979384	-2.45425	0.1	0
Cyp4b1	3.64e-06	-2.44164	0.533	0.121
Mme	1.03e-05	-2.42366	0.633	0.227
Ms4a10	0.000207218	-2.41949	0.433	0.121
Treh	8.56e-06	-2.41716	0.533	0.136
Gng11	0.0158616	-2.41566	0.133	0.015
Gm5485	0.00069099	-2.40189	0.567	0.318
Aldob	9.72e-08	-2.31264	1	0.924
Leap2	0.00406605	-2.29785	0.367	0.136
Slc2a2	9.01e-05	-2.28563	0.567	0.182
Tff3	0.00440519	-2.28053	0.233	0.045
Rbp2	7.87e-07	-2.2683	0.933	0.712
Cd79a	0.00979384	-2.24574	0.1	0
Dock8	0.0049992	-2.23371	0.167	0.015
Fbxo6	0.0144391	-2.21538	0.167	0.03
Akr1b7	6.18e-06	-2.21149	0.733	0.379
Enpp7	0.000461055	-2.20372	0.433	0.121
Med11	0.0149903	-2.1982	0.133	0.015
Hdac5	0.0324018	-2.16287	0.2	0.061
Man2c1os	0.00979384	-2.13607	0.1	0
Defa22	0.00979384	-2.12144	0.1	0
Smg5	0.0149903	-2.08514	0.133	0.015
Cyp27a1	0.0104058	-2.07809	0.333	0.136
Cytip	0.00268045	-2.07271	0.133	0
Plekhm3	0.0149903	-2.07097	0.133	0.015
Igha	0.00979384	-2.05599	0.1	0
Agpat3	0.0468596	-2.05209	0.133	0.03
Ttc39c	0.0200683	-2.04095	0.233	0.076
Slc25a36	0.00343546	-2.03981	0.433	0.212
Mgam	3.7e-10	-2.01451	1	0.879
Ubxn7	0.0408724	-2.0057	0.167	0.045
B4galnt1	0.000144072	-1.99019	0.633	0.348
Guca2b	5.85e-10	-1.97932	0.933	0.924
Fundc1	0.0149903	-1.97185	0.133	0.015
Aldh4a1	0.0468596	-1.97067	0.133	0.03
Hpgd	0.00349416	-1.96853	0.567	0.379
Ifi35	0.0351751	-1.96074	0.4	0.258
Srebf1	0.0149903	-1.94714	0.133	0.015
Mcoln1	0.0144391	-1.94343	0.167	0.03
Rhbdl1	0.00979384	-1.91951	0.1	0
Unc93a2	0.0489844	-1.90298	0.133	0.03
Rpap2	0.00979384	-1.85506	0.1	0
Cyp2d26	0.000719415	-1.84932	0.567	0.288
Ftx	0.00979384	-1.84261	0.1	0
Baz2a	0.0129272	-1.83605	0.433	0.242
Gm8369	0.00979384	-1.8294	0.1	0
Apoa1	1.93e-09	-1.82645	1	0.985
Zg16	0.0201574	-1.81476	0.167	0.03
Pik3cd	0.00979384	-1.81097	0.1	0
Fabp2	2.42e-06	-1.81032	1	1
Tdrd7	0.0153747	-1.80744	0.367	0.182
Pibf1	0.0149903	-1.79873	0.133	0.015
Sipa1l2	0.00979384	-1.78146	0.1	0
Slc27a2	0.0329199	-1.7759	0.233	0.091
Nat8f1	0.0489844	-1.77184	0.133	0.03
Bivm	0.00979384	-1.75946	0.1	0
Atg101	0.0408724	-1.75933	0.167	0.045
Npc1l1	7.36e-06	-1.75659	0.867	0.667
Acox2	0.00979384	-1.75125	0.1	0
Frg1	0.0140842	-1.74979	0.367	0.182
Ddx39b	0.0350673	-1.72822	0.3	0.152
Vps13d	0.0356719	-1.71427	0.267	0.121
Mrps35	0.0468596	-1.7115	0.133	0.03
Tkfc	3.37e-07	-1.70625	0.933	0.727
Amn	1.96e-08	-1.68962	0.933	0.773
Sord	0.0013975	-1.68588	0.6	0.364
Zfp668	0.00979384	-1.6646	0.1	0
Cfb	0.0088864	-1.6616	0.6	0.5
Kat5	0.0468596	-1.64579	0.133	0.03
2010106E10Rik	2.87e-06	-1.64461	0.833	0.621
Ace	0.00208743	-1.63842	0.533	0.303
Lrp12	0.0300648	-1.59993	0.2	0.061
Ahnak	0.000739095	-1.58975	0.833	0.773
Acaa1b	0.0277184	-1.57438	0.233	0.076
Sis	3.96e-07	-1.535	1	1
Arid2	0.0249276	-1.48861	0.233	0.076
Ctdsp2	0.0131328	-1.48837	0.367	0.167
Exoc7	0.0426893	-1.48318	0.233	0.091
Selenop	4.35e-10	-1.477	1	0.924
Xpr1	0.0157037	-1.44941	0.367	0.167
Slc15a1	0.000856217	-1.443	0.733	0.545
Ccdc186	0.0338727	-1.42801	0.4	0.242
Tmem41a	0.0449282	-1.42494	0.3	0.152
Pck1	0.000539099	-1.41547	0.633	0.333
Ypel3	0.0442367	-1.41336	0.167	0.045
Ptpn18	0.00979384	-1.41221	0.1	0
Hexb	0.0221424	-1.4075	0.4	0.212
Slc7a15	0.00201012	-1.40262	0.567	0.318
Plec	0.00394243	-1.40212	0.733	0.788
Alpi	0.00142207	-1.36527	0.633	0.409
Cobl	0.000146931	-1.35999	0.867	0.697
Ggt1	7.11e-05	-1.35964	1	0.909
Lgals8	0.0244764	-1.3588	0.4	0.242
AY036118	0.00416399	-1.35412	0.933	0.97
Khk	7.22e-05	-1.34408	0.9	0.727
Ifi27l2b	3.35e-05	-1.33644	0.867	0.621
Ano6	0.00143486	-1.30813	0.633	0.424
Tm4sf5	8.14e-05	-1.30502	0.867	0.667
Nat8	0.0474742	-1.28766	0.367	0.212
Mrps33	0.0456375	-1.28368	0.367	0.242
Slc34a2	0.000183722	-1.27708	0.833	0.576
Smad2	0.0478318	-1.27647	0.167	0.045
Slc6a19	0.00384404	-1.27609	0.8	0.758
Slc5a1	5.5e-08	-1.26335	0.967	0.97
Angptl4	0.0303212	-1.25792	0.6	0.485
Cdhr2	4.29e-06	-1.2292	0.933	0.955
Mlxipl	0.0301879	-1.22771	0.533	0.424
Cubn	9.15e-05	-1.2047	0.833	0.727
Prap1	1.84e-06	-1.19943	1	0.939
Fbp2	7.78e-05	-1.19543	0.9	0.879
Plcb3	0.00974642	-1.19429	0.7	0.576
Plin3	0.00947345	-1.19334	0.7	0.636
Tep1	0.021607	-1.16734	0.533	0.394
Ddhd2	0.0361171	-1.15401	0.567	0.47
Gapdh	2.27e-05	-1.15268	0.967	0.955
Dpp4	4.99e-05	-1.14589	0.9	0.924
Pcyt1a	0.0309099	-1.14388	0.4	0.227
Espn	0.00689947	-1.1394	0.833	0.833
4930539E08Rik	0.0433681	-1.13258	0.2	0.061
Smim24	3.17e-06	-1.12799	1	0.985
Gpt	0.0129575	-1.09724	0.667	0.667
Igkc	0.0390489	-1.0964	0.233	0.076
Leng9	0.0405037	-1.08128	0.4	0.227
Slc26a6	0.0380666	-1.06737	0.667	0.667
Adck5	0.021386	-1.05928	0.533	0.409
Hnf4g	0.0206988	-1.03142	0.667	0.621
Mep1a	0.0147933	-1.01172	0.733	0.788
Cyp4f14	0.0260261	-1.00524	0.8	0.803
Ezr	0.000132339	-0.999346	1	0.924
Cyp3a13	0.00547226	-0.975058	0.767	0.697
Ace2	0.00100153	-0.972093	0.9	0.894
Exoc3l4	0.00419947	-0.967354	0.733	0.576
Erbb3	0.047523	-0.965996	0.633	0.621
Apob	0.000122024	-0.963256	0.967	0.924
Myh9	0.0192592	-0.954641	0.633	0.606
Naaladl1	0.00585362	-0.954179	0.8	0.818
Slc43a2	0.00020702	-0.952855	0.9	0.818
Cdhr5	4.3e-06	-0.921342	1	1
Gpx4	0.00179526	-0.908189	0.867	0.864
Spint1	0.00404002	-0.889076	0.8	0.712
Dgat1	0.00176945	-0.882697	0.933	0.955
Gls	0.00199923	-0.864614	0.8	0.712
Lgals3	0.000147512	-0.845232	0.967	0.894
Acaa1a	0.0428592	-0.837483	0.7	0.712
Pkm	0.0067542	-0.834981	0.767	0.742
Crip1	9.28e-05	-0.820544	1	1
Atp1a1	6.45e-05	-0.810363	1	0.985
Sult1d1	0.0319355	-0.810292	0.8	0.818
H2-T23	0.0289781	-0.804982	0.7	0.606
Ces2e	0.0013807	-0.788897	0.833	0.939
Clca4b	0.00455035	-0.753188	0.9	0.848
Mpp1	0.000510854	-0.750575	0.933	0.909
Slc51a	0.0120787	-0.727439	0.933	0.955
Rsrp1	0.0387198	-0.687635	0.733	0.667
Myo1a	0.00019377	-0.683845	0.967	0.97
Scp2	0.00119137	-0.661228	0.967	0.955
Son	0.0352422	-0.63763	0.8	0.818
Acsl5	0.0038595	-0.632657	0.933	0.939
Mttp	0.0134948	-0.619879	0.933	0.939
Taldo1	0.0292851	-0.586554	0.8	0.788
Myh14	0.0476696	-0.575221	0.933	0.939
Tmbim6	0.0315536	-0.551476	0.967	0.985
Mia2	0.0138641	-0.530732	0.7	0.5
Pls1	0.0103177	-0.494123	1	1
Dpep1	0.0239986	-0.481367	0.9	0.939
Tmigd1	0.0344713	-0.461683	0.933	0.97
Myo15b	0.0157433	-0.375802	1	1
Apoa4	0.00186455	-0.355591	0.5	0.197
Anpep	0.0338086	-0.333555	1	1
Muc3	0.0354957	-0.270256	0.9	0.985
2200002D01Rik	0.0410225	-0.261648	1	1
Nmt1	0.00721604	-0.203168	0.2	0.621
Nans	0.0400002	-0.163929	0.1	0.333
Cdk2ap2	0.0327045	-0.118772	0.1	0.333
Urgcp	0.0474118	0.113077	0.067	0.258
Aldh3a2	0.0358111	0.118857	0.067	0.273
Dusp6	0.0284474	0.136814	0.067	0.288
Tmprss4	0.0243797	0.14265	0.133	0.409
Mark2	0.0357437	0.150199	0.267	0.606
Atp6v0a2	0.0479496	0.179282	0.367	0.682
Hist1h2bc	0.00974642	0.188341	0.333	0.742
Mapk1ip1l	0.0360725	0.197237	0.233	0.576
Lrrfip1	0.0212791	0.213476	0.067	0.303
Tmem82	0.0218907	0.219902	0.067	0.303
Fuca2	0.0474118	0.236492	0.067	0.258
Fos	0.0367878	0.245588	0.367	0.727
Sucla2	0.0355745	0.253061	0.233	0.545
Crb3	0.0314327	0.264969	0.1	0.348
Ifngr1	0.0480021	0.27742	0.3	0.621
Phgr1	0.00973606	0.322988	0.9	0.955
Egr1	0.0449956	0.326194	0.2	0.455
Rrp1	0.0239077	0.331484	0.1	0.333
Cds1	0.00206977	0.332371	0.2	0.636
Eif6	0.0296419	0.349726	0.4	0.773
Gng12	0.0405689	0.361108	0.533	0.818
Klf6	0.00996584	0.362214	0.467	0.803
Ctdsp1	0.0120551	0.371897	0.067	0.333
Idi1	0.0489703	0.376385	0.233	0.5
Txnrd1	0.0190504	0.383205	0.3	0.727
Eif3e	0.0322378	0.386617	0.1	0.348
Ywhab	0.0360051	0.392811	0.2	0.515
Hnf4a	0.0465772	0.39379	0.333	0.697
Pmm2	0.0332582	0.400897	0.2	0.5
Mast4	0.02043	0.403269	0.167	0.47
Tstd1	0.0463701	0.404239	0.2	0.485
Psmc3	0.0293306	0.416179	0.133	0.394
Eif5a	0.0255003	0.420998	0.3	0.606
Cfl1	0.049503	0.424574	0.633	0.833
Reg3g	0.0459474	0.427414	1	1
Atp2a2	0.0361804	0.431204	0.333	0.682
Eps8	0.0239163	0.434669	0.567	0.864
Cd2ap	0.0459672	0.436294	0.533	0.848
Dstn	0.0442532	0.443277	1	0.985
Srxn1	0.0354548	0.448978	0.333	0.682
Gpr89	0.0499489	0.451845	0.133	0.379
Dram2	0.0409885	0.456659	0.167	0.439
Rps14	0.0381946	0.4622	0.733	0.864
Tpt1	0.0135059	0.462541	0.967	1
Reep6	0.0104958	0.463194	0.233	0.576
Krt8	0.0260742	0.464019	1	0.985
Slc26a2	0.0309226	0.467769	0.667	0.924
Ywhae	0.0214098	0.476871	0.3	0.697
H2-Aa	0.0246324	0.479184	0.567	0.894
Rpl36	0.037129	0.481579	0.667	0.848
Rpl26	0.0191674	0.491691	0.767	0.848
Adk	0.0399806	0.49384	0.133	0.394
Tmem258	0.0262471	0.506021	0.133	0.409
Rpl41	0.0112913	0.510185	0.9	0.97
Pigr	0.0426091	0.510872	0.933	0.985
Actg1	0.0360951	0.52075	0.833	0.924
Yipf1	0.0352946	0.520856	0.1	0.333
Larp1b	0.0276613	0.530193	0.1	0.348
Ppp1cb	0.0248756	0.530806	0.233	0.591
Stx5a	0.023445	0.532895	0.133	0.424
Camk2d	0.0375856	0.534958	0.567	0.833
Rrbp1	0.00897723	0.539496	0.867	0.955
Etv3	0.0326697	0.542507	0.167	0.439
Slc35b1	0.0482088	0.544551	0.2	0.439
Gna13	0.0275544	0.547737	0.3	0.621
Gata6	0.0162984	0.55011	0.1	0.379
Chmp4c	0.0169804	0.550661	0.267	0.606
Slc26a3	0.0275531	0.554969	0.367	0.712
Rpl18a	0.039868	0.558057	0.733	0.894
Me2	0.0123078	0.56721	0.533	0.864
Ipmk	0.00916707	0.568377	0.4	0.788
Gnas	0.0218352	0.574115	0.533	0.788
Efhd2	0.033352	0.574906	0.367	0.667
Rpl7a	0.0250581	0.579623	0.4	0.742
Chmp5	0.0181829	0.579946	0.233	0.576
Lypd8	0.0316199	0.583489	0.633	0.894
Hadha	0.0119594	0.585485	0.433	0.833
Dnajc3	0.0457184	0.586466	0.2	0.47
Bclaf1	0.0472832	0.588245	0.133	0.364
Dnaja1	0.00674101	0.589376	0.4	0.818
Rpl32	0.0239308	0.593279	0.5	0.818
Wdr1	0.00342677	0.594345	0.3	0.758
Reg3b	0.0118167	0.595092	1	1
Ube2q1	0.0081757	0.596321	0.133	0.47
Atp5a1	0.0173198	0.601139	0.6	0.864
Rps11	0.0350168	0.602896	0.667	0.848
Themis3	0.0347212	0.609988	0.233	0.561
Selenoi	0.0255306	0.610223	0.233	0.576
Fam110c	0.0339938	0.611919	0.033	0.212
Rplp1	0.0246971	0.612411	0.7	0.894
Gadd45a	0.0255844	0.615693	0.233	0.515
Rpl28	0.00710293	0.615705	0.867	0.955
Ndufb10	0.0362548	0.618646	0.267	0.576
Chmp6	0.0284474	0.620291	0.067	0.288
Rpl3	0.0277608	0.621832	0.333	0.667
Luc7l2	0.0356365	0.624707	0.233	0.53
Picalm	0.0357844	0.626061	0.4	0.727
Plekhb2	0.0255306	0.62732	0.233	0.576
Kmt5a	0.030645	0.63291	0.1	0.348
Nipa2	0.046796	0.634383	0.167	0.409
Cox7b	0.0223425	0.635803	0.6	0.864
Ndufc1	0.0363752	0.636832	0.367	0.682
Csnk1a1	0.00253376	0.636957	0.667	0.955
Ttc39b	0.045947	0.640335	0.033	0.197
mt-Nd4l	0.00399199	0.643182	0.567	0.924
Set	0.0244148	0.647762	0.167	0.455
Ndufb5	0.0387254	0.647908	0.167	0.424
Rpl23	0.0149484	0.649047	0.767	0.909
Acadvl	0.043183	0.653166	0.233	0.515
Sort1	0.0368042	0.654845	0.067	0.273
Atp6v0e	0.0417406	0.655964	0.267	0.561
Mapk3	0.0256586	0.656442	0.467	0.773
Elovl6	0.0171967	0.656954	0.1	0.379
Adtrp	0.0467275	0.658572	0.133	0.348
Atox1	0.0284575	0.659356	0.333	0.636
Jund	0.0360344	0.661252	0.7	0.879
Dlst	0.0413273	0.662599	0.3	0.606
Rpl7	0.0415041	0.667031	0.433	0.712
Elovl1	0.0438955	0.670651	0.267	0.53
Hsd17b12	0.0495226	0.672252	0.133	0.364
Hkdc1	0.0272756	0.672785	0.333	0.636
Eps8l3	0.0103286	0.675497	0.4	0.742
Apol10a	0.00398744	0.677759	0.3	0.667
Actb	4.93e-05	0.679107	1	1
Atp5g2	0.0239472	0.681621	0.233	0.53
Gpat3	0.0307902	0.681635	0.133	0.394
Slc51b	0.040748	0.682387	0.7	0.864
Trim26	0.048911	0.682964	0.1	0.303
Rtraf	0.020464	0.683457	0.1	0.364
Trip11	0.0378206	0.684679	0.067	0.273
Gmppb	0.0262471	0.685274	0.133	0.409
Golph3l	0.010085	0.687403	0.067	0.333
Rpl36al	0.0107691	0.689391	0.367	0.742
Prdx6	0.0126278	0.690159	0.167	0.485
Srebf2	0.0192072	0.692698	0.133	0.424
Uqcr11	0.00681738	0.692956	0.633	0.848
Oit1	0.00309998	0.695109	0.233	0.652
Il17rc	0.0481725	0.695998	0.533	0.773
Vdac3	0.0228928	0.699041	0.133	0.394
Ypel5	0.0261589	0.704216	0.067	0.288
Psma3	0.0308605	0.704866	0.167	0.455
Mlec	0.014924	0.706866	0.2	0.53
Plpp2	0.0132092	0.710524	0.2	0.53
Syvn1	0.0345363	0.71053	0.167	0.424
Ndufs5	0.00713318	0.712289	0.133	0.47
Tmem86b	0.0470831	0.713014	0.1	0.318
Rpl15	0.0423241	0.714825	0.5	0.758
Ndufa9	0.0396131	0.716984	0.167	0.424
Sec61g	0.00719224	0.718803	0.6	0.879
Hspa5	0.00293983	0.721781	0.633	0.894
4931406C07Rik	0.00872662	0.722161	0.567	0.909
Atp5j	0.00195105	0.722426	0.433	0.848
Selenow	0.0194632	0.723138	0.167	0.47
Slc10a2	0.00363189	0.723436	0.733	0.924
Fam102a	0.0350929	0.723442	0.267	0.545
Ilvbl	0.035616	0.725383	0.233	0.5
Bag1	0.0314696	0.72627	0.167	0.424
H3f3b	0.0097039	0.730247	0.767	0.955
Dtx3l	0.00702502	0.731317	0.133	0.485
Rpl27a	0.00537547	0.733598	0.7	0.864
Rab5c	0.0356365	0.733614	0.233	0.53
Hprt	0.0477118	0.737796	0.1	0.303
Pin4	0.0232761	0.738026	0.167	0.455
Snrk	0.0477882	0.738672	0.067	0.242
Stk16	0.041597	0.747704	0.1	0.318
Upp1	0.0147423	0.753623	0.667	0.879
Mgat4c	0.0317882	0.75901	0.6	0.818
Rps25	0.0197965	0.76486	0.6	0.773
Arf1	0.00825623	0.765785	0.5	0.803
Alas1	0.0262658	0.769967	0.1	0.348
Psma7	0.00556647	0.77149	0.167	0.53
Cox5b	0.00148517	0.772378	0.733	0.924
Ssr3	0.0318148	0.77544	0.2	0.5
Nfkbia	0.043205	0.781669	0.467	0.712
Rpl29	0.01253	0.78308	0.533	0.773
Cycs	0.000491251	0.783206	0.6	0.909
Tm9sf3	0.00128971	0.783505	0.367	0.848
Eef1a1	0.00151516	0.784144	0.767	0.879
Rpl31	0.0142821	0.785024	0.533	0.803
mt-Atp8	8.7e-05	0.785266	0.633	0.939
mt-Nd4	0.00218994	0.791194	0.9	0.97
Btg2	0.0361171	0.791278	0.3	0.591
Tmem214	0.0472832	0.793377	0.133	0.364
Uqcrc1	0.0173022	0.793721	0.467	0.758
Dab2ip	0.0279673	0.798339	0.167	0.424
Zfp36	0.00980619	0.798546	0.367	0.742
B4galt1	0.00871121	0.800264	0.167	0.5
Ceacam1	0.000912683	0.805637	0.833	1
Tmed2	0.0108734	0.807765	0.167	0.515
Calr	0.000896798	0.808013	0.733	0.909
Reep3	0.0133445	0.808221	0.233	0.545
Rps2	0.00929364	0.815426	0.5	0.788
Sh3bgrl	0.0334307	0.818763	0.167	0.439
Dctn3	0.00696622	0.821367	0.1	0.424
Slc25a24	0.00811302	0.822442	0.333	0.712
Mall	0.00907752	0.82502	0.333	0.742
Specc1	0.0358111	0.825184	0.067	0.273
Rhob	0.0122661	0.827293	0.2	0.53
Tm9sf2	0.0194979	0.828977	0.467	0.773
Snx3	0.015826	0.830264	0.133	0.409
Rab6a	0.0201322	0.834374	0.167	0.455
Capza1	0.0249316	0.836566	0.1	0.348
Tmem86a	0.0448196	0.843304	0.1	0.318
Higd2a	0.00635821	0.847099	0.3	0.697
Mdp1	0.0467275	0.851935	0.133	0.348
Edem1	0.0286396	0.858325	0.167	0.424
Ctdnep1	0.0250461	0.860465	0.033	0.227
Ddx17	0.0471789	0.860601	0.2	0.439
Ndufb4	0.0293306	0.863291	0.133	0.394
Gcnt4	0.0320643	0.864011	0.067	0.273
Rab14	0.0292023	0.868869	0.233	0.5
Ick	0.0327045	0.871725	0.1	0.333
Mpst	0.0489732	0.872545	0.133	0.348
Abhd17a	0.0157395	0.873337	0.233	0.53
Vdac1	0.00905596	0.876545	0.267	0.636
Uggt1	0.0322204	0.885828	0.067	0.258
Dmbt1	0.0228577	0.88637	0.3	0.606
Sptssa	0.00823131	0.88972	0.3	0.682
Rpl19	0.0030387	0.892575	0.667	0.864
Sar1a	0.0311819	0.894876	0.067	0.273
Abat	0.0310697	0.896686	0.1	0.333
Nr1h4	0.00184673	0.899912	0.2	0.636
Bud31	0.0377878	0.900997	0.133	0.379
Tmem238l	0.0335492	0.901606	0.1	0.333
Tmed10	0.0154168	0.905519	0.233	0.545
Psme1	0.00558082	0.910444	0.267	0.682
Tmsb4x	0.00216977	0.910557	0.733	0.939
Ubap2l	0.0276661	0.910706	0.067	0.288
Osr2	0.0347574	0.910793	0.233	0.485
Ufm1	0.0249316	0.91145	0.1	0.348
B3gnt3	0.0129272	0.91289	0.1	0.394
Noxo1	0.00603182	0.915579	0.1	0.424
Zfp655	0.018372	0.916557	0.033	0.242
Slc30a1	0.0116069	0.916691	0.2	0.545
Actn4	0.000119531	0.917239	0.733	0.985
Rplp2	0.00135557	0.921578	0.7	0.864
Rps26	0.000829144	0.92425	0.8	0.909
Trappc10	0.0405673	0.925609	0.1	0.318
Gm26917	0.0164361	0.929332	0.933	0.97
Rad23b	0.0426487	0.930251	0.1	0.318
Mrfap1	0.0028151	0.932762	0.3	0.712
Rpl4	0.00918096	0.93449	0.367	0.667
Fam120a	0.00378125	0.934658	0.2	0.606
Slc35a3	0.0140991	0.936486	0.167	0.47
Manf	0.0140358	0.937145	0.233	0.561
Hspa8	0.00115896	0.93773	0.767	0.909
Slc6a4	0.045947	0.938076	0.033	0.197
Rpl35	0.00380923	0.938166	0.533	0.788
Cldn23	0.0399908	0.940319	0.1	0.303
Suox	0.00301442	0.942359	0.4	0.818
Emp1	0.0195034	0.942491	0.233	0.545
Ell	0.045947	0.947089	0.033	0.197
Rps5	0.00148257	0.94804	0.567	0.818
Smim15	0.0136236	0.950407	0.167	0.485
Paqr4	0.0135726	0.950509	0.133	0.439
Rap2c	0.00967108	0.95279	0.167	0.5
Etf1	0.0272866	0.953386	0.1	0.333
Sec16b	0.045947	0.95375	0.033	0.197
Suz12	0.0437281	0.954269	0.067	0.258
Mpp5	0.0264633	0.957706	0.167	0.439
Skil	0.0235368	0.961797	0.3	0.591
Ano9	0.0112636	0.963222	0.1	0.394
Smap1	0.0107073	0.970789	0.067	0.333
Stk24	0.0265892	0.974396	0.133	0.394
Eef1b2	0.0144338	0.975643	0.267	0.606
Senp6	0.0226614	0.975844	0.1	0.333
Ndufv1	0.0267965	0.976344	0.2	0.47
Acaa2	0.0223671	0.977402	0.167	0.439
Rpsa	0.00254803	0.979158	0.733	0.848
Herpud1	0.0174652	0.981783	0.3	0.606
Gt(ROSA)26Sor	0.0339938	0.992242	0.033	0.212
Hsp90ab1	0.00217666	0.993734	0.367	0.727
Lmna	0.0155408	0.996653	0.133	0.394
Mal2	0.0482614	0.996874	0.167	0.394
Rps12	0.00104702	0.998422	0.7	0.879
Ssr2	0.00737503	1.00118	0.1	0.424
Cpne3	0.0250461	1.00501	0.033	0.227
mt-Co3	4.38e-05	1.00784	0.967	0.985
Eloc	0.048911	1.00904	0.1	0.303
Golph3	0.0195327	1.01104	0.067	0.303
Aldh1b1	0.0118562	1.01256	0.367	0.697
Otud7b	0.045947	1.01304	0.033	0.197
Dnttip1	0.045947	1.01536	0.033	0.197
mt-Cytb	0.000271538	1.01548	0.867	0.939
Atp6v1e1	0.00463744	1.01648	0.167	0.515
Tysnd1	0.045947	1.01754	0.033	0.197
Fam214b	0.0421365	1.02053	0.167	0.394
Snx9	0.00929836	1.02134	0.2	0.53
Rack1	0.0201236	1.02299	0.367	0.636
Pdlim5	0.0128902	1.03196	0.067	0.318
mt-Co2	0.000157875	1.03587	0.967	0.985
Hyou1	0.0280097	1.03758	0.1	0.333
Elf3	0.00423595	1.03842	0.333	0.697
Elavl1	0.0425552	1.03872	0.067	0.258
Gmds	0.000631735	1.0421	0.367	0.788
Casp1	0.0102447	1.04712	0.233	0.591
Atp5g1	0.00643574	1.04948	0.4	0.727
Stt3a	0.0161115	1.05063	0.167	0.455
Zfand5	0.0135376	1.05091	0.2	0.53
Rlf	0.018372	1.05538	0.033	0.242
Rex1bd	0.045947	1.05929	0.033	0.197
Ocm	0.00851721	1.06043	0.133	0.455
Rps10	0.000945571	1.06262	0.5	0.864
mt-Nd5	5.92e-05	1.06387	0.867	0.97
Ensa	0.0236973	1.06508	0.133	0.379
Idh3b	0.0292476	1.06522	0.067	0.288
Eif2s3x	0.044563	1.07097	0.033	0.197
Dhrs4	0.0263132	1.07211	0.067	0.273
Lurap1l	0.00741025	1.07326	0.1	0.379
Rps17	0.00559168	1.07744	0.4	0.697
Cdx1	0.0079256	1.0807	0.1	0.409
Trip4	0.0329532	1.08346	0.033	0.212
mt-Nd3	0.000115161	1.08398	0.6	0.924
Gm43305	0.0173654	1.08931	0.167	0.455
Ssr1	0.0101855	1.09081	0.167	0.5
Cab39	0.00140263	1.0943	0.233	0.621
Ttyh3	0.00860226	1.09959	0.167	0.47
Pde3a	0.0432143	1.10211	0.033	0.197
Uap1	0.023476	1.10286	0.133	0.394
Rplp0	0.00036551	1.10454	0.6	0.864
Serp1	0.0136236	1.1116	0.2	0.47
Gsta1	0.00117118	1.1152	0.167	0.576
Nup50	0.044563	1.11743	0.033	0.197
Gfpt1	0.000255402	1.12136	0.5	0.864
Ucp2	0.0107368	1.12674	0.233	0.561
Psmb2	0.0303204	1.12948	0.067	0.273
Zc3h15	0.0101395	1.13398	0.133	0.439
Nkiras2	0.0329532	1.13714	0.033	0.212
Serhl	0.009606	1.14932	0.133	0.439
Ehf	0.0292091	1.15029	0.133	0.364
H2-T22	0.0177922	1.15216	0.033	0.242
Pebp1	0.0398221	1.15344	0.133	0.333
Mtf1	0.0329532	1.15493	0.033	0.212
Slc1a1	0.000524746	1.15503	0.167	0.606
Errfi1	0.0243449	1.16059	0.2	0.485
Ccdc6	0.0453875	1.16478	0.1	0.303
Map1lc3a	0.018372	1.17043	0.033	0.242
Krt18	0.0311819	1.17296	0.067	0.273
Ssbp3	0.0329532	1.17455	0.033	0.212
Rps15	0.00195105	1.18249	0.533	0.803
Shisa5	0.0432143	1.19235	0.033	0.197
Plscr1	0.00831231	1.19248	0.233	0.545
Lgals2	0.0053441	1.19261	0.2	0.515
Ssu72	0.0482931	1.19448	0.133	0.333
Usp47	0.0295056	1.19716	0.1	0.333
Tle4	0.000198775	1.19867	0.433	0.864
Rab7	0.00909764	1.1992	0.133	0.439
Dera	0.016818	1.1999	0.133	0.394
Rnf181	0.0491096	1.204	0.067	0.242
Casp3	0.0329532	1.20668	0.033	0.212
mt-Co1	4.81e-06	1.2103	1	1
Idh2	0.044563	1.21132	0.033	0.197
Myl12a	0.0041125	1.21605	0.167	0.53
Stk38	0.00405496	1.22177	0.1	0.439
Saa1	0.0226224	1.22196	0.467	0.742
Gpx2	5.82e-05	1.22963	0.533	0.818
Rpl17	0.00188768	1.23722	0.3	0.697
Hnrnpab	0.00149315	1.23728	0.2	0.576
mt-Nd1	4.72e-05	1.23764	0.8	0.939
Fam193a	0.0329532	1.23806	0.033	0.212
Efnb2	0.0140842	1.23992	0.067	0.318
Abcf1	0.000866506	1.24079	0.167	0.606
Stag2	0.0125513	1.24195	0.067	0.303
mt-Nd2	3.56e-05	1.2444	0.667	0.97
Sema4b	0.00652128	1.24517	0.133	0.439
Pnrc1	0.000154808	1.24607	0.367	0.818
mt-Atp6	1.26e-05	1.24781	1	0.985
Slc25a15	0.000433816	1.24844	0.167	0.636
Add1	0.00577466	1.24951	0.133	0.455
Golgb1	0.00654367	1.25066	0.2	0.576
Adam10	0.00290048	1.25174	0.067	0.394
Rars	0.0147376	1.25566	0.133	0.394
Rpl6	0.000451253	1.26058	0.433	0.803
Eif3f	0.00378349	1.26261	0.133	0.485
Zdhhc12	0.0432143	1.26393	0.033	0.197
Ccnt2	0.0319399	1.26566	0.033	0.212
Lratd1	0.0381262	1.26775	0.067	0.258
Pdhb	0.0245528	1.26917	0.1	0.333
Strbp	0.0303204	1.27083	0.067	0.273
Rnf114	0.00506253	1.27173	0.033	0.303
Prelid3b	0.00739356	1.27275	0.067	0.348
Hspa9	0.0370823	1.27473	0.067	0.258
Fads2	0.0329532	1.27633	0.033	0.212
Rab5a	0.00923389	1.27801	0.133	0.409
Slc25a20	0.00442104	1.28283	0.2	0.545
Slc38a2	0.00351753	1.28912	0.367	0.727
Galnt6	0.00520817	1.29099	0.2	0.53
Nos2	0.00128116	1.29337	0.333	0.712
Krit1	0.044563	1.29407	0.033	0.197
Pof1b	0.00838008	1.3012	0.133	0.439
Lrrc8b	0.0177922	1.30224	0.033	0.242
Acbd4	0.016818	1.30539	0.133	0.394
Ube2z	0.0419003	1.30582	0.033	0.197
Ddx1	0.0134131	1.31024	0.033	0.258
Oat	0.0322349	1.31287	0.1	0.318
Jun	6.57e-06	1.31335	0.333	0.803
Tbl1xr1	0.0233563	1.3138	0.067	0.288
Fam102b	0.00402776	1.31418	0.067	0.379
Wipf3	0.048768	1.31709	0	0.121
Txnl1	0.0234453	1.32361	0.067	0.273
Nhlrc2	0.0242674	1.32432	0.033	0.227
Specc1l	0.00495823	1.33171	0.133	0.47
Egln2	0.039195	1.33583	0.067	0.258
Lgr4	0.00441326	1.3391	0.167	0.5
U2af2	0.0290308	1.34188	0.1	0.318
Ccnt1	0.0313166	1.34299	0.067	0.258
Rab19	0.0432143	1.34899	0.033	0.197
Ppp1r1b	0.015208	1.35459	0.1	0.364
Rps8	0.000104039	1.35561	0.533	0.803
Hbs1l	0.0419003	1.3558	0.033	0.197
Rnd3	0.00312018	1.36732	0.167	0.515
Mycbp2	0.0406202	1.37669	0.033	0.197
Pnn	0.0239077	1.382	0.1	0.333
Stambp	0.048768	1.38619	0	0.121
Polr2k	0.0419003	1.38869	0.033	0.197
Ddost	0.0041568	1.39313	0.067	0.379
Zyx	0.00131315	1.4038	0.1	0.485
Krcc1	0.00405496	1.41065	0.1	0.439
Scfd1	0.0309535	1.41345	0.033	0.212
Ext1	0.0075022	1.41763	0.133	0.439
Adipor1	0.00343546	1.41787	0.067	0.379
Elp5	0.0499622	1.42603	0.033	0.182
Pex6	0.00912083	1.43153	0.033	0.273
Fmo4	0.0235099	1.43321	0.033	0.227
Efna1	0.0171313	1.43627	0.1	0.348
Sirt2	0.0235099	1.43912	0.033	0.227
Ap1ar	0.00674239	1.4434	0.067	0.348
Sap30bp	0.048768	1.44501	0	0.121
Twf1	0.00263295	1.44585	0.067	0.394
Nxt2	0.048768	1.44667	0	0.121
Tra2a	0.00757112	1.44833	0.1	0.394
Ier2	0.0205788	1.45476	0.233	0.485
Bop1	0.048768	1.45504	0	0.121
Unc5cl	0.00188086	1.45698	0.067	0.409
Nol7	0.00893625	1.45888	0.067	0.333
Usp2	0.000412031	1.46195	0.067	0.47
Hras	0.016148	1.46254	0.033	0.242
Sec62	0.0137133	1.46335	0.1	0.348
Dnajc30	0.048768	1.47333	0	0.121
Tmed9	0.048768	1.48187	0	0.121
Arrdc2	0.048768	1.48211	0	0.121
Erap1	0.0355212	1.4861	0	0.136
Cmtm6	0.00115503	1.48773	0.1	0.485
Suclg2	0.00561326	1.48908	0.133	0.455
Cks2	0.0313166	1.48974	0.067	0.258
Gpalpp1	0.0355212	1.49096	0	0.136
Rpl12	0.00088837	1.49315	0.267	0.697
Sdhc	0.00511773	1.50304	0.1	0.409
Heatr6	0.048768	1.50371	0	0.121
Ndufaf2	0.048768	1.50453	0	0.121
Nfe2l1	0.0109407	1.50644	0.133	0.394
Ilrun	0.00598966	1.51124	0.133	0.439
Baiap2l1	0.000369371	1.51478	0.167	0.636
Cog3	0.0355212	1.52208	0	0.136
Gpx1	0.000386014	1.52211	0.1	0.515
Tcf7l2	6.16e-05	1.5315	0.333	0.803
Nme7	0.0234453	1.53167	0.067	0.273
Gsr	0.000123849	1.53294	0.3	0.758
Psmd7	0.0172285	1.53887	0.033	0.242
Dcbld1	0.048768	1.54188	0	0.121
Sec24c	0.00354716	1.54642	0.067	0.379
Abracl	0.0172285	1.54693	0.033	0.242
Trappc11	0.048768	1.55322	0	0.121
4632427E13Rik	0.0177922	1.55739	0.033	0.242
Gm21885	0.0258225	1.55787	0	0.152
Nfyb	0.048768	1.5591	0	0.121
Bola3	0.0166806	1.56225	0.033	0.242
Sumo3	0.0166806	1.56381	0.033	0.242
Ankzf1	0.0355212	1.56734	0	0.136
Slirp	0.0172285	1.56858	0.033	0.242
Naa20	0.0355212	1.57732	0	0.136
Ntan1	0.0355212	1.57756	0	0.136
Pnpla8	0.022056	1.57837	0.033	0.227
Nkapd1	0.048768	1.58067	0	0.121
Cyp4f40	0.0287344	1.58268	0.067	0.258
Kdm3b	0.048768	1.58296	0	0.121
Api5	0.0440676	1.58588	0.033	0.182
Pgm3	0.048768	1.58686	0	0.121
Preb	0.00342364	1.58849	0.1	0.424
Dcun1d5	0.0258225	1.58955	0	0.152
Tbck	0.048768	1.59046	0	0.121
Myd88	0.048768	1.59759	0	0.121
Cnot10	0.0258225	1.59918	0	0.152
Med17	0.0355212	1.5999	0	0.136
Gm3336	0.0381593	1.6045	0.033	0.197
Casp7	0.00156385	1.60505	0.1	0.47
1300002E11Rik	0.048768	1.60542	0	0.121
Map2k1	0.00257176	1.60576	0.033	0.333
Epb41l4b	0.00011431	1.60627	0.233	0.682
Ccdc85c	0.016148	1.60758	0.033	0.242
Ndufa10	0.00417354	1.61139	0.133	0.47
Nars	6.93e-05	1.61387	0.2	0.697
Cops5	0.0264044	1.61504	0.033	0.212
Ccdc32	0.048768	1.6156	0	0.121
Stat3	0.00446236	1.6163	0.067	0.364
Klhl18	0.0355212	1.61709	0	0.136
Thrap3	0.0286586	1.61997	0.067	0.273
Dpm2	0.0355212	1.62014	0	0.136
Ints1	0.0393734	1.62956	0.033	0.197
Txndc11	0.00912083	1.62997	0.033	0.273
Hook2	0.00595444	1.63162	0.067	0.348
Pcbd2	0.0258225	1.6329	0	0.152
Lnx1	0.048768	1.63832	0	0.121
Mrpl52	0.0137379	1.63925	0.067	0.303
Usp14	0.0258225	1.64057	0	0.152
Tex2	0.0355212	1.64317	0	0.136
Maf1	0.0258225	1.64798	0	0.152
Mmgt2	0.0355212	1.65161	0	0.136
Hnrnpr	0.0258225	1.65399	0	0.152
4430402I18Rik	0.048768	1.65624	0	0.121
Krt19	3.69e-06	1.65909	0.467	0.894
Uck1	0.048768	1.66338	0	0.121
Ppp1r13b	0.0355212	1.66727	0	0.136
Krt7	0.0355212	1.67215	0	0.136
2510039O18Rik	0.00825212	1.67275	0.033	0.273
Dcaf10	0.0355212	1.67311	0	0.136
Serf1	0.0355212	1.68884	0	0.136
Rabgef1	0.048768	1.69027	0	0.121
Naa30	0.0258225	1.69248	0	0.152
Bloc1s1	0.00418746	1.69523	0.067	0.364
Gm15657	0.048768	1.6983	0	0.121
Pptc7	0.0135292	1.70882	0	0.182
Hist1h4n	0.048768	1.71123	0	0.121
Ppp4r1	0.00840692	1.71492	0.067	0.333
Sec61a1	0.00102947	1.7162	0.2	0.545
Snx4	0.0351227	1.71632	0.067	0.242
Fam114a1	0.0355212	1.71677	0	0.136
Ppp1r15a	0.0355212	1.71909	0	0.136
Rnf4	0.0355212	1.7207	0	0.136
S100a6	0.0239077	1.72421	0.1	0.333
Mavs	0.0187217	1.72501	0	0.167
Fabp6	1.37e-09	1.72575	1	1
Eif2s2	1.35e-07	1.73941	0.5	0.909
Car4	2.12e-05	1.74402	0.267	0.788
Gstt2	0.048768	1.74411	0	0.121
Pdxdc1	0.000357379	1.74959	0.2	0.606
Ssr4	0.00128592	1.75006	0.2	0.576
Slc39a11	0.0258225	1.75034	0	0.152
Coa7	0.0355212	1.75363	0	0.136
1110008P14Rik	0.048768	1.75381	0	0.121
Mta1	0.0355212	1.75456	0	0.136
Rbm7	0.014639	1.75541	0.033	0.242
Cdyl	0.0355212	1.75852	0	0.136
1110035H17Rik	0.0355212	1.76397	0	0.136
Echdc1	0.048768	1.77281	0	0.121
Rbbp6	0.00636755	1.78578	0.033	0.288
Ccdc84	0.048768	1.78611	0	0.121
Ccnk	0.0258225	1.78645	0	0.152
Myo7a	0.0355212	1.79226	0	0.136
Srf	0.0187217	1.79742	0	0.167
Tmx2	0.0258225	1.80715	0	0.152
Bin3	0.0355212	1.80953	0	0.136
Tuba4a	0.000673232	1.80997	0.1	0.5
Naa15	0.00441695	1.81104	0.033	0.303
Rcan1	0.048768	1.81438	0	0.121
Tmcc3	0.0220597	1.81545	0.1	0.333
Ppp1r2	0.0074582	1.82058	0.033	0.273
Carm1	0.0258225	1.82069	0	0.152
Atg2a	0.0258225	1.82731	0	0.152
Arf2	0.048768	1.83331	0	0.121
Sec23b	0.0258225	1.83339	0	0.152
Pcgf3	0.0133166	1.83705	0.067	0.288
Abcf3	0.0355212	1.8411	0	0.136
Elf2	0.0355212	1.84199	0	0.136
Naip1	0.000534668	1.84796	0.067	0.455
Fam76b	0.0187217	1.84955	0	0.167
Cdk12	0.00453957	1.8515	0.1	0.409
Ube2n	0.00457094	1.85176	0.033	0.303
Znhit2	0.00974013	1.85187	0	0.197
AA467197	6.65e-05	1.85216	0.167	0.652
Naa50	0.0258225	1.85439	0	0.152
Ppp4c	0.00239829	1.85508	0.033	0.333
Nlrc4	0.00525046	1.86131	0.067	0.348
Pafah1b2	0.0258225	1.86505	0	0.152
Ide	0.0187217	1.86547	0	0.167
Scarb2	0.0187217	1.86566	0	0.167
2310009A05Rik	0.0135292	1.86583	0	0.182
Mbd3	0.0355212	1.8766	0	0.136
Pnpo	0.0355212	1.89013	0	0.136
Hsph1	0.0355212	1.89315	0	0.136
Psmd12	0.0258225	1.89725	0	0.152
Tmem161b	0.00595045	1.90146	0.033	0.288
Mob3b	0.0258225	1.90802	0	0.152
Sfn	0.000448107	1.90852	0.2	0.606
Phospho2	0.0355212	1.9094	0	0.136
Pycard	0.00559846	1.91082	0.067	0.333
Sec23ip	0.0187217	1.91327	0	0.167
Stoml2	0.0135292	1.91643	0	0.182
B3gnt7	0.0187217	1.91658	0	0.167
Srprb	0.0258225	1.91707	0	0.152
Pde5a	0.000434084	1.91776	0.1	0.5
Piga	0.0355212	1.91811	0	0.136
Nemf	0.00203331	1.92172	0.067	0.379
Otud6b	0.0258225	1.93634	0	0.152
Cds2	0.0258225	1.93735	0	0.152
Fhdc1	0.0355212	1.93955	0	0.136
Rpl9-ps6	0.0258225	1.94982	0	0.152
As3mt	0.0258225	1.95036	0	0.152
Scd2	0.020022	1.95174	0.033	0.227
Fh1	0.0135292	1.9547	0	0.182
Crebzf	0.0355212	1.955	0	0.136
Nr3c2	0.0258225	1.95662	0	0.152
Zcchc8	0.0258225	1.95819	0	0.152
Kdm4a	0.0187217	1.95976	0	0.167
Barx2	0.0187217	1.98067	0	0.167
Ap3m1	0.0187217	1.99232	0	0.167
Grpel2	0.0135292	1.99454	0	0.182
2310033P09Rik	0.0355212	1.99753	0	0.136
Cdk8	0.0135292	2.01119	0	0.182
Qdpr	0.0217182	2.01913	0.033	0.212
Echs1	0.000402959	2.02276	0.067	0.455
Atf3	0.010447	2.02489	0.067	0.303
Ero1l	0.0355212	2.02582	0	0.136
Sec16a	0.0258225	2.03944	0	0.152
AI661453	0.0290589	2.04012	0.033	0.212
Tspan7	0.00974013	2.04055	0	0.197
ccdc198	0.00797945	2.04689	0.033	0.273
Insig2	0.00114518	2.05303	0.033	0.364
Gale	0.00010952	2.05617	0.067	0.515
Pccb	0.000448325	2.05667	0.067	0.455
Chic1	0.0135292	2.06488	0	0.182
Vwa5a	0.00974013	2.07528	0	0.197
Trib1	0.00615582	2.07564	0.033	0.288
Slc39a7	0.00698295	2.08178	0	0.212
Inpp4a	0.0258225	2.08268	0	0.152
Prkaa2	0.0135292	2.09096	0	0.182
1110059E24Rik	0.00974013	2.09222	0	0.197
Tmem87a	0.0187217	2.12777	0	0.167
Srp72	0.00974013	2.13139	0	0.197
B4galt3	0.0187217	2.14783	0	0.167
Rpl10-ps3	0.0187217	2.14879	0	0.167
Oasl1	0.0381593	2.17278	0.033	0.197
Tram1	2.77e-05	2.18237	0.067	0.561
Ttc19	0.0187217	2.20348	0	0.167
Nat2	0.0135292	2.21821	0	0.182
Endod1	0.048768	2.2273	0	0.121
Nedd4	0.00974013	2.22782	0	0.197
Bcl3	0.0355212	2.23601	0	0.136
Kpna4	0.00974013	2.246	0	0.197
Tpm4	0.0187217	2.25316	0	0.167
Lmo7	6.77e-05	2.26365	0.2	0.727
Brip1os	0.00698295	2.268	0	0.212
Smurf2	0.00353924	2.27263	0	0.242
Dcp2	0.0135292	2.28661	0	0.182
Borcs8	0.0258225	2.29098	0	0.152
Nat8f4	0.00378841	2.30238	0.033	0.288
Mfsd14b	0.00698295	2.31363	0	0.212
Snw1	0.00698295	2.32817	0	0.212
Stt3b	0.00180628	2.33586	0.033	0.333
Eapp	0.00974013	2.34191	0	0.197
Smim20	0.000291277	2.34869	0.033	0.409
Gpr160	0.00607268	2.3506	0.033	0.273
Decr2	0.00498351	2.35082	0	0.227
Zbp1	0.0135292	2.39099	0	0.182
Bcl10	0.00974013	2.39727	0	0.197
Ralgds	0.0135292	2.41203	0	0.182
Mfsd14a	0.0187217	2.43617	0	0.167
Tia1	0.0135292	2.49005	0	0.182
Atp10b	1.56e-06	2.49452	0.233	0.727
Rab1b	0.000259729	2.5017	0.033	0.409
Ccl20	0.0258225	2.50214	0	0.152
Dnajb9	9.71e-05	2.52528	0.033	0.455
Add3	0.00175709	2.63475	0	0.273
Elovl7	0.00250056	2.65849	0	0.258
Trim40	0.00528258	2.69367	0.033	0.273
Gnpnat1	0.00175709	2.7324	0	0.273
Duox2	0.000213992	2.75691	0.033	0.424
Gcnt2	0.000377096	2.78393	0.033	0.379
Pfkfb3	0.0135292	2.87867	0	0.182
1810065E05Rik	0.00974013	2.93223	0	0.197
Hist1h4i	0.00353924	2.98049	0	0.242
Phlda1	0.00974013	3.10399	0	0.197
Chmp1b	0.000852626	3.19092	0	0.303
Sprr2a3	0.00250056	3.20383	0	0.258
Fgf15	0.00673347	3.22902	0.033	0.273
Duoxa2	0.00146747	3.34587	0.033	0.348
Hk2	5.47e-06	4.38871	0.033	0.53
