# Supplementary material for: Single-cell RNA sequencing uncovers intestinal immune alterations and cellular diversity from chronic fluoride exposure in mice
Source: Theranostics. 2025 Jun 18;15(15):7242–69. doi: 10.7150/thno.116567 (PMC12315694; doi:10.7150/thno.116567)
Supplement: Supplementary file 2 — Supplementary tables. [file thnov15p7242s2.zip › Table S2.xls]

## Sheet: Summary
TableS2 UCell scores difference of T cell subtypes between Ctrl and F groups.
ident	T cell subtype name
.y.	category of UCell scores
group1	Ctrl
group2	F
p	Unadjusted p value
p.adj	adjusted p value
p.signif	significance level
method	Significance analysis method
Gene List	gene set of UCell scores

## Sheet: Apoptosis related gene
	ident	.y.	group1	group2	p	p.adj	p.format	p.signif	method	Gene List	Reference
1	Cd4+Rhoh	Apoptosisrelatedgene	Ctrl	F	0.505454	0.51	0.50545	ns	Wilcoxon	ppif,Cycs,Dynll1,Shisa5,Lgals1,Gsk3b,Anp32a,Gimap4	Y. Y. Sun, L. Wu, Y. Zhong, et al, Single-cell landscape of the ecosystem in early-relapse hepatocellular carcinoma [J]. cell, 2020, 184(2):404-421. (Supplementary)
2	Th17	Apoptosisrelatedgene	Ctrl	F	8.41e-08	5e-07	8.4e-08	****	Wilcoxon
3	Tfh	Apoptosisrelatedgene	Ctrl	F	0.049363	0.15	0.04936	*	Wilcoxon
4	NKT	Apoptosisrelatedgene	Ctrl	F	0.021107	0.084	0.02111	*	Wilcoxon
5	Cd8+ T cell	Apoptosisrelatedgene	Ctrl	F	0.000427	0.0021	0.00043	***	Wilcoxon
6	Cd4+ Naive T cell	Apoptosisrelatedgene	Ctrl	F	0.071845	0.15	0.07185	ns	Wilcoxon

## Sheet: Cycle Suppressor Genes
	ident	.y.	group1	group2	p	p.adj	p.format	p.signif	method	Gene List	Reference
1	Cd4+Rhoh	CycleSuppressorGenes	Ctrl	F	0.797018	1	0.79702	ns	Wilcoxon	Ddx3x,Kmt2e,Cdkn1b,Tsc22d2,Rack1,Gadd45gip1,Nsmce3	Y. Y. Sun, L. Wu, Y. Zhong, et al, Single-cell landscape of the ecosystem in early-relapse hepatocellular carcinoma [J]. cell, 2020, 184(2):404-421. (Supplementary)
2	Th17	CycleSuppressorGenes	Ctrl	F	0.000761	0.0038	0.00076	***	Wilcoxon
3	Tfh	CycleSuppressorGenes	Ctrl	F	0.117603	0.35	0.1176	ns	Wilcoxon
4	NKT	CycleSuppressorGenes	Ctrl	F	0.00011	0.00066	0.00011	***	Wilcoxon
5	Cd8+ T cell	CycleSuppressorGenes	Ctrl	F	0.032318	0.13	0.03232	*	Wilcoxon
6	Cd4+ Naive T cell	CycleSuppressorGenes	Ctrl	F	0.81913	1	0.81913	ns	Wilcoxon

## Sheet: Chemotaxin
	ident	.y.	group1	group2	p	p.adj	p.format	p.signif	method	Gene List	Reference
1	Cd4+Rhoh	Chemotaxin	Ctrl	F	8.69e-06	5.2e-05	8.7e-06	****	Wilcoxon	Ccl4、Ccl5，Cxcl10	Y. Y. Sun, L. Wu, Y. Zhong, et al, Single-cell landscape of the ecosystem in early-relapse hepatocellular carcinoma [J]. cell, 2020, 184(2):404-421. (Supplementary)
2	Th17	Chemotaxin	Ctrl	F	0.0851754	0.34	0.0852	ns	Wilcoxon
3	Tfh	Chemotaxin	Ctrl	F	0.851191	1	0.8512	ns	Wilcoxon
4	NKT	Chemotaxin	Ctrl	F	0.362936	1	0.3629	ns	Wilcoxon
5	Cd8+ T cell	Chemotaxin	Ctrl	F	0.402717	1	0.4027	ns	Wilcoxon
6	Cd4+ Naive T cell	Chemotaxin	Ctrl	F	0.000699781	0.0035	0.0007	***	Wilcoxon

## Sheet: cytotoxin 
	ident	.y.	group1	group2	p	p.adj	p.format	p.signif	method	Gene List	Reference
1	Cd4+Rhoh	cytotoxin	Ctrl	F	5.38e-05	0.00022	5.4e-05	****	Wilcoxon	Gzmb, Gzma, Gzmk, Prf1, Sytl2, Srgn	Y. Y. Sun, L. Wu, Y. Zhong, et al, Single-cell landscape of the ecosystem in early-relapse hepatocellular carcinoma [J]. cell, 2020, 184(2):404-421. (Supplementary)
2	Th17	cytotoxin	Ctrl	F	8.23e-09	4.1e-08	8.2e-09	****	Wilcoxon
3	Tfh	cytotoxin	Ctrl	F	1.18e-09	7.1e-09	1.2e-09	****	Wilcoxon
4	NKT	cytotoxin	Ctrl	F	0.010771	0.032	0.011	*	Wilcoxon
5	Cd8+ T cell	cytotoxin	Ctrl	F	0.015461	0.032	0.015	*	Wilcoxon
6	Cd4+ Naive T cell	cytotoxin	Ctrl	F	0.017971	0.032	0.018	*	Wilcoxon

## Sheet: Cytokines
	ident	.y.	group1	group2	p	p.adj	p.format	p.signif	method	Gene List	Reference
1	Cd4+Rhoh	Cytokines	Ctrl	F	0.005198	0.026	0.0052	**	Wilcoxon	Ifng,TNF, Il16, Il17a,Il21, Il22,Ilf3	Y. Y. Sun, L. Wu, Y. Zhong, et al, Single-cell landscape of the ecosystem in early-relapse hepatocellular carcinoma [J]. cell, 2020, 184(2):404-421. (Supplementary)
2	Th17	Cytokines	Ctrl	F	2.38e-06	1.4e-05	2.4e-06	****	Wilcoxon
3	Tfh	Cytokines	Ctrl	F	0.06525	0.2	0.0652	ns	Wilcoxon
4	NKT	Cytokines	Ctrl	F	0.783435	0.78	0.7834	ns	Wilcoxon
5	Cd8+ T cell	Cytokines	Ctrl	F	0.162518	0.33	0.1625	ns	Wilcoxon
6	Cd4+ Naive T cell	Cytokines	Ctrl	F	0.04057	0.16	0.0406	*	Wilcoxon

## Sheet: Exhausted Markers
	ident	.y.	group1	group2	p	p.adj	p.format	p.signif	method	Gene List	Reference
1	Cd4+Rhoh	ExhaustedMarkers	Ctrl	F	1.32e-06	6.6e-06	1.3e-06	****	Wilcoxon	Ctla4, Havcr2, Lag3, Pdcd1, Tigit	Y. Y. Sun, L. Wu, Y. Zhong, et al, Single-cell landscape of the ecosystem in early-relapse hepatocellular carcinoma [J]. cell, 2020, 184(2):404-421. (Supplementary)
2	Th17	ExhaustedMarkers	Ctrl	F	4.48e-08	2.7e-07	4.5e-08	****	Wilcoxon
3	Tfh	ExhaustedMarkers	Ctrl	F	0.010304	0.031	0.0103	*	Wilcoxon
4	NKT	ExhaustedMarkers	Ctrl	F	0.018037	0.036	0.018	*	Wilcoxon
5	Cd8+ T cell	ExhaustedMarkers	Ctrl	F	0.007539	0.03	0.0075	**	Wilcoxon
6	Cd4+ Naive T cell	ExhaustedMarkers	Ctrl	F	0.177397	0.18	0.1774	ns	Wilcoxon

## Sheet: apoptosis
	ident	.y.	group1	group2	p	p.adj	p.format	p.signif	method	Gene List	Reference
1	Cd4+Rhoh	Apoptosisrelatedgene	Ctrl	F	0.505454	0.51	0.50545	ns	Wilcoxon	ppif,Cycs,Dynll1,Shisa5,Lgals1,Gsk3b,Anp32a,Gimap4	Y. Y. Sun, L. Wu, Y. Zhong, et al, Single-cell landscape of the ecosystem in early-relapse hepatocellular carcinoma [J]. cell, 2020, 184(2):404-421. (Supplementary)
2	Th17	Apoptosisrelatedgene	Ctrl	F	8.41e-08	5e-07	8.4e-08	****	Wilcoxon
3	Tfh	Apoptosisrelatedgene	Ctrl	F	0.049363	0.15	0.04936	*	Wilcoxon
4	NKT	Apoptosisrelatedgene	Ctrl	F	0.021107	0.084	0.02111	*	Wilcoxon
5	Cd8+ T cell	Apoptosisrelatedgene	Ctrl	F	0.000427	0.0021	0.00043	***	Wilcoxon
6	Cd4+ Naive T cell	Apoptosisrelatedgene	Ctrl	F	0.071845	0.15	0.07185	ns	Wilcoxon
