# Supplementary material for: Single-cell RNA sequencing uncovers intestinal immune alterations and cellular diversity from chronic fluoride exposure in mice
Source: Theranostics. 2025 Jun 18;15(15):7242–69. doi: 10.7150/thno.116567 (PMC12315694; doi:10.7150/thno.116567)
Supplement: Supplementary file 2 — Supplementary tables. [file thnov15p7242s2.zip › Table S3.xls]

## Sheet: Summary
Table S3 Differentially expressed genes of T cell subtypes between Ctrl and F groups
gene	Gene name
p_val	Unadjusted p value
avg_log2FC	The difference in average logarithmic multiple change between the exposed and unexposed samples
pct.1	The percentage of cells where the gene is detected in the assigned cluster
pct.2	The percentage of cells where the gene is detected in all other clusters

## Sheet: CD4+ Rhoh
gene	p_val	avg_log2FC	pct.1	pct.2
Cycs	0.047827	0.634779	0.131	0.085
Ccr9	0.0420211	0.571798	0.166	0.112
Ccl5	2.6218e-06	0.359894	0.515	0.318
Fabp6	6.54695e-11	1.77748	0.271	0.093
Lilr4b	1.8999e-05	1.77322	0.14	0.052
Cd7	0.000146274	1.59482	0.148	0.066
Lgals4	1.22583e-06	1.58824	0.109	0.026
Actr1a	1.34211e-06	1.56768	0.1	0.022
Ctsc	9.42276e-05	1.53245	0.109	0.038
Cd160	0.0437268	0.832908	0.114	0.071
Lta4h	1.68416e-05	1.38342	0.118	0.038
Sytl3	6.93067e-06	1.37364	0.114	0.033
Znrd1	9.77654e-05	1.34681	0.118	0.043
Ptpn11	0.000173034	1.30798	0.135	0.057
Itga1	1.61655e-07	1.27976	0.183	0.06
Cep250	0.000460528	1.27301	0.1	0.038
Atxn1	0.000496603	1.23715	0.17	0.088
Lilrb4a	0.000746993	1.22052	0.122	0.054
Ppp4r3a	9.16482e-06	1.21446	0.175	0.069
Reg3b	0.000277653	1.20714	0.118	0.047
Apol7e	0.00182151	1.1653	0.1	0.043
Gcc2	9.20609e-06	1.16446	0.175	0.069
Crot	4.57669e-05	1.15324	0.14	0.054
Serpina3g	1.97349e-06	1.15148	0.148	0.048
St6galnac3	0.000153292	1.14661	0.127	0.05
Tnfsf10	0.000319215	1.1452	0.1	0.036
Bhlhe40	2.09407e-05	1.13009	0.131	0.045
Cd8a	0.0042586	1.08657	0.144	0.079
Vim	7.90537e-05	1.08633	0.179	0.083
Hmgb1	0.0469626	0.241192	0.533	0.437
AU020206	4.32036e-11	1.07532	0.467	0.231
Strn3	0.00228578	1.07285	0.127	0.064
mt-Nd6	0.00390974	1.06953	0.1	0.047
Rnf19b	0.00151832	1.0614	0.1	0.041
Avl9	3.62539e-05	1.04914	0.162	0.067
Gm42418	2.3049e-26	1.03657	1	0.997
Dlst	0.00132027	1.02648	0.109	0.047
Mdm2	0.00862862	1.02463	0.109	0.057
Gzmb	9.26903e-10	2.50009	0.144	0.029
Trat1	0.00272382	1.00257	0.1	0.045
Nras	0.000357367	0.991837	0.131	0.055
Smurf2	0.00453171	0.99181	0.109	0.054
Cltc	0.000595521	0.981224	0.188	0.1
Ndufs2	0.0115348	0.974555	0.1	0.052
Csnk2a2	0.00145405	0.972358	0.105	0.045
Cers4	0.00455327	0.965177	0.105	0.05
Med13	0.0012765	0.955282	0.175	0.095
Fam13b	0.00472409	0.94227	0.109	0.054
Zfp445	0.0216812	0.92393	0.114	0.066
Id2	8.34888e-06	0.923075	0.424	0.283
Nucb1	0.00047801	0.92284	0.127	0.054
Rbpj	0.00119985	0.921665	0.157	0.079
Usp38	0.00611252	0.917115	0.1	0.048
Zyg11b	0.0090344	0.904249	0.1	0.05
Larp7	0.0218559	0.898963	0.1	0.055
Rsf1	0.00283349	0.89611	0.144	0.074
Rnf4	0.0202963	0.895313	0.1	0.055
Rab27a	0.00103341	0.892775	0.127	0.057
Ppp1cb	0.000482243	0.891908	0.218	0.123
Agfg1	0.00150708	0.89084	0.188	0.105
Vti1b	0.00013505	0.889482	0.1	0.033
Ankrd12	5.64159e-06	0.888469	0.38	0.225
Hspa5	0.00027821	0.872221	0.345	0.225
Rbm42	0.00242297	0.87186	0.144	0.074
mt-Nd5	6.52409e-06	0.86965	0.581	0.428
Calr	0.00031896	0.865681	0.236	0.135
Nabp1	0.00352548	0.861989	0.24	0.154
Rrbp1	0.00374063	0.860511	0.205	0.126
Lrp10	0.000890426	0.859021	0.188	0.102
Dusp5	0.0364636	0.850212	0.122	0.076
Tmbim4	0.00372536	0.84992	0.105	0.048
Slamf1	0.0192257	0.848317	0.1	0.055
Bex3	0.00562544	0.848211	0.105	0.05
Sharpin	0.00924428	0.844644	0.1	0.05
Tmem59	0.00857991	0.843257	0.148	0.086
Iqgap1	0.000102641	0.83759	0.323	0.202
Stk10	0.00149521	0.835259	0.197	0.111
P2rx7	0.000326625	0.834372	0.21	0.111
Gzma	9.36269e-10	2.43362	0.144	0.029
Rspry1	0.00159549	0.831768	0.1	0.041
Kcnq1ot1	0.00469709	0.829384	0.214	0.135
Ap2a2	0.00638357	0.82548	0.1	0.048
Napa	0.0310844	0.824151	0.105	0.06
Icam1	0.0248253	0.819308	0.1	0.057
Eif4h	0.00637232	0.818838	0.127	0.067
Atad2b	0.00363786	0.81502	0.135	0.071
Cish	0.000596433	0.811655	0.183	0.093
Marf1	0.00226093	0.805985	0.157	0.083
Ddx46	0.000501131	0.802706	0.192	0.102
Hook3	0.0210742	0.801628	0.1	0.055
Ptms	0.00359707	0.798997	0.157	0.086
Phf3	0.00112887	0.798233	0.223	0.13
Tet2	0.016987	0.796665	0.105	0.057
Zc3h18	0.00229991	0.796283	0.1	0.043
Smarca5	0.000208009	0.794987	0.231	0.124
Chd8	0.00878941	0.787583	0.162	0.097
Senp1	0.00146238	0.785796	0.109	0.047
Srp19	0.0104852	0.782521	0.131	0.073
Srsf3	1.89527e-05	0.779973	0.445	0.29
Plaat3	0.00545467	0.776873	0.166	0.095
Ahnak	0.000448436	0.773434	0.323	0.206
Cyth4	0.0117582	0.771976	0.179	0.112
Ptpn1	0.00201621	0.767217	0.192	0.111
Slc28a2	0.0407523	0.762452	0.109	0.066
Hbp1	0.00107843	0.762025	0.1	0.04
Aftph	0.0192738	0.754213	0.148	0.092
Raf1	0.00292844	0.752385	0.17	0.097
Mfsd6	0.00498404	0.751709	0.1	0.047
Ubxn4	0.00224953	0.749994	0.166	0.09
Hsp90aa1	0.018089	0.748902	0.467	0.364
Zfp148	0.0171397	0.741315	0.14	0.083
Ranbp9	0.00290856	0.741093	0.122	0.059
Dusp6	0.00160664	0.739856	0.114	0.05
Neurl3	0.035169	0.732848	0.118	0.073
Usp15	0.00727152	0.731819	0.166	0.1
Relch	0.0443873	0.724409	0.127	0.083
Hnrnpll	0.028584	0.714787	0.122	0.074
Brwd1	0.0174523	0.714138	0.135	0.081
Phc3	0.0279553	0.713955	0.144	0.092
Chmp1b	0.0182675	0.712807	0.122	0.069
Stk24	0.00246506	0.712758	0.188	0.105
Sfr1	0.0446028	0.705886	0.122	0.078
Pde3b	0.00488576	0.703537	0.192	0.116
Arhgef2	0.008463	0.703471	0.114	0.059
Ezr	0.0105881	0.702532	0.17	0.105
4930503L19Rik	0.0333802	0.699255	0.109	0.064
Arf4	0.0465796	0.697702	0.148	0.1
Mbtps1	0.0274224	0.697041	0.127	0.076
Vps13b	0.00454573	0.692432	0.135	0.071
Atp6v1g1	0.0104973	0.691777	0.135	0.076
Rhog	0.00245284	0.685045	0.135	0.067
Tshz1	0.0241891	0.6821	0.109	0.062
Max	0.0455787	0.68189	0.105	0.064
Rora	0.00758968	0.681561	0.144	0.079
Haus3	0.0318762	0.681124	0.131	0.083
Ikbkb	0.0100396	0.680964	0.227	0.154
Lgals8	0.0463085	0.680924	0.114	0.071
Pdia4	0.0188051	0.680448	0.109	0.06
Lars2	1.11141e-11	0.678141	0.838	0.604
Ash1l	0.016238	0.672879	0.306	0.231
Xpo1	0.019668	0.672761	0.1	0.054
Sipa1l1	0.00605472	0.670252	0.122	0.062
Cdc37l1	0.0273834	0.657145	0.14	0.088
Mir142hg	0.0153083	0.656285	0.14	0.083
Zzef1	0.0320499	0.655423	0.109	0.064
Golga4	0.0376554	0.651678	0.175	0.121
Ubr5	0.0237851	0.650639	0.135	0.083
Cop1	0.0449403	0.648984	0.109	0.067
Ech1	0.0204315	0.647248	0.1	0.054
Utrn	0.0100177	0.647005	0.393	0.306
Agpat3	0.0119401	0.646087	0.127	0.071
Rab3gap1	0.0157039	0.644819	0.122	0.069
Snrk	0.0130399	0.643859	0.118	0.064
Ptpn22	0.000406461	0.643444	0.441	0.311
Srsf1	0.00435645	0.640744	0.183	0.107
Srgn	0.0361586	0.501729	0.45	0.371
Gpx1	0.01956	0.628259	0.153	0.095
Ehmt2	0.0437165	0.626772	0.105	0.064
Plac8	0.00339318	0.624884	0.153	0.081
Dennd1b	0.00465522	0.620313	0.162	0.09
Igha	0.0468383	0.619617	0.1	0.06
Tor1aip1	0.0459364	0.612595	0.118	0.074
Mapk14	0.0449117	0.612533	0.105	0.064
Gm2a	0.0320424	0.61105	0.122	0.074
Srp72	0.0172987	0.610062	0.122	0.069
Eif1b	0.0286157	0.605061	0.131	0.079
Eprs	0.00865495	0.602283	0.144	0.081
Sugt1	0.0321636	0.601171	0.118	0.071
Pip5k1a	0.0276412	0.59753	0.114	0.066
Esyt1	0.0417136	0.596682	0.118	0.073
Cox6a1	0.0323467	0.59597	0.157	0.102
Smarca4	0.0262144	0.589329	0.118	0.069
Pfkp	0.0140401	0.588195	0.148	0.088
Crbn	0.0278273	0.585972	0.109	0.062
Nt5e	0.0340102	0.581023	0.17	0.112
Coq10b	0.0361792	0.580483	0.127	0.079
Malt1	0.0178275	0.577832	0.306	0.23
Hnrnpul2	0.0132874	0.575874	0.236	0.159
Appl1	0.0208065	0.575112	0.109	0.06
Selplg	0.00338242	0.572559	0.336	0.242
Ifng	0.000296785	1.42816	0.114	0.045
Cd6	0.0455771	0.570355	0.319	0.244
Slfn2	8.50578e-05	0.569746	0.437	0.282
Dennd4a	0.0134606	0.569215	0.114	0.06
Nufip2	0.0335786	0.566865	0.249	0.183
Pde7a	0.016238	0.563304	0.249	0.174
Brd7	0.042449	0.562773	0.1	0.059
Cbx6	0.0302057	0.56228	0.1	0.057
Ran	0.02654	0.561559	0.188	0.126
Nfatc2	0.0398026	0.560299	0.105	0.062
Psmc3	0.043767	0.557977	0.144	0.095
Grk6	0.030647	0.557789	0.157	0.102
mt-Nd1	6.42028e-05	0.55699	0.782	0.689
Cln3	0.020685	0.556944	0.109	0.06
Spag9	0.0321716	0.555877	0.105	0.06
Ptges3	0.00357829	0.55556	0.24	0.147
Ccr5	1.55734e-07	1.9859	0.109	0.022
Ssr1	0.0307094	0.549645	0.109	0.064
Pabpn1	0.033	0.544377	0.192	0.133
Sbno1	0.0248007	0.542099	0.183	0.123
Cdk11b	0.0487482	0.541837	0.192	0.138
Lonp2	0.0157828	0.54176	0.105	0.055
Cdk13	0.0483132	0.541452	0.157	0.107
Ubap2l	0.016834	0.54078	0.214	0.142
Parp4	0.0423714	0.538914	0.109	0.066
Hmgb2	0.000705372	0.533849	0.432	0.313
Setd2	0.0364833	0.532126	0.166	0.111
Luc7l2	0.00404319	0.531263	0.472	0.37
Hsbp1	0.0309525	0.530063	0.14	0.086
Cntrl	0.0186817	0.521497	0.188	0.121
Rassf5	0.0124919	0.51923	0.258	0.176
Tardbp	0.0216952	0.515997	0.258	0.181
Zup1	0.030237	0.512622	0.205	0.145
Ubl3	0.0298914	0.512141	0.179	0.117
Upf2	0.0299509	0.511974	0.192	0.13
Pdcd6ip	0.0494882	0.511574	0.144	0.095
Wbp4	0.019658	0.511174	0.118	0.066
Retreg1	0.0459206	0.50877	0.114	0.069
Mical1	0.0355432	0.508702	0.109	0.064
Runx3	0.0267407	0.507332	0.249	0.183
Tax1bp1	0.0159143	0.503271	0.231	0.157
Vps29	0.0360863	0.502808	0.109	0.064
Cxcr6	1.53007e-05	1.08131	0.166	0.066
Srpk1	0.0309402	0.501021	0.231	0.169
Upf1	0.0128583	0.497221	0.122	0.066
Bcl2a1d	0.0371345	0.49606	0.122	0.074
Gbp4	0.0385678	0.495316	0.153	0.1
Nsd1	0.0131901	0.491855	0.336	0.256
Prr13	0.0411871	0.491401	0.17	0.114
Csde1	0.00835342	0.4892	0.301	0.212
Nedd9	0.0493934	0.488251	0.17	0.117
Vsir	0.0439022	0.487347	0.148	0.097
Prelid1	0.041491	0.487314	0.153	0.1
mt-Nd4	2.22589e-05	0.483013	0.913	0.845
Tnrc6b	0.0238138	0.482826	0.306	0.233
Ip6k1	0.0481257	0.482605	0.109	0.066
Apobec3	0.000603001	0.481124	0.341	0.207
Wdr1	0.0262278	0.476019	0.175	0.112
Herc1	0.00565039	0.475753	0.266	0.178
Btbd7	0.0375392	0.471398	0.118	0.071
Dnajc3	0.0226894	0.470501	0.188	0.123
mt-Nd2	6.13735e-07	0.467651	0.838	0.693
Mdh2	0.0398561	0.462779	0.14	0.088
Mink1	0.0435228	0.461335	0.114	0.069
Pak2	0.00999798	0.456327	0.275	0.192
Il18r1	0.00816078	1.01154	0.127	0.069
Slk	0.0371049	0.452529	0.127	0.078
Rnf145	0.0436413	0.448578	0.131	0.085
Vcp	0.0315373	0.44752	0.166	0.107
Txn1	0.0318901	0.442567	0.249	0.181
1110038F14Rik	0.0262598	0.440979	0.109	0.062
Efhd2	0.0153248	0.438344	0.162	0.098
Picalm	0.047444	0.436775	0.201	0.143
Hnrnpu	0.0224864	0.436611	0.367	0.276
Ndufs3	0.0365591	0.435253	0.1	0.057
Gnl3	0.0227877	0.434467	0.114	0.064
Slc3a2	0.0306683	0.432909	0.192	0.128
Fbxl14	0.0221037	0.432648	0.1	0.054
Dync1h1	0.0197201	0.43258	0.148	0.09
mt-Co1	0.000113939	0.430849	0.987	0.979
Tmed5	0.0468267	0.429997	0.144	0.095
Brd1	0.0297515	0.424509	0.227	0.161
Nkg7	0.0229021	0.549997	0.266	0.193
Ikzf1	0.0129428	0.419333	0.345	0.254
Mrpl33	0.035576	0.417204	0.236	0.171
Rabgap1l	0.045647	0.415278	0.236	0.174
Atp5d	0.0152626	0.407891	0.258	0.178
Ankrd17	0.0242209	0.402563	0.24	0.164
Srsf5	0.0312784	0.401264	0.389	0.311
Wnk1	0.0128099	0.394054	0.371	0.271
Akap13	0.00415687	0.389377	0.568	0.461
Arpc5	0.0414388	0.378024	0.21	0.149
Sdf4	0.0239843	0.377405	0.223	0.152
Ddx24	0.049476	0.376958	0.288	0.218
Ncor1	0.0204188	0.376611	0.371	0.292
Utp3	0.0358377	0.375676	0.135	0.085
Senp6	0.01946	0.372302	0.179	0.112
H2-Q4	0.0311412	0.368299	0.489	0.408
Rbm39	0.00169026	0.367873	0.603	0.506
H2afj	0.000779899	0.365691	0.515	0.378
Top1	0.0402079	0.364996	0.319	0.24
Hspa8	0.00457768	0.362538	0.668	0.591
Ifngr1	0.0276915	0.455446	0.266	0.193
Dazap2	0.0388784	0.359624	0.192	0.13
mt-Co2	0.00262353	0.35338	0.943	0.959
Maf	0.0297442	0.351727	0.476	0.39
Txnip	0.0454147	0.346598	0.389	0.313
Rbm28	0.0433001	0.33603	0.1	0.059
Peak1	0.0461975	0.335376	0.127	0.079
Calm1	0.0416942	0.322417	0.45	0.382
Rpl13a	0.000762303	0.315566	0.9	0.853
mt-Atp6	6.83151e-05	0.309337	0.961	0.983
Srrm2	0.00192067	0.302852	0.659	0.522
Pitpnc1	0.0486242	0.30075	0.197	0.138
H2afy	0.0361219	0.298868	0.328	0.247
Mier1	0.0438593	0.295599	0.284	0.212
mt-Co3	0.0456785	0.291655	0.948	0.969
H3f3b	0.0477727	0.288397	0.703	0.634
Rps12	0.0382396	0.286252	0.83	0.857
Dek	0.0468489	0.271561	0.197	0.135
AY036118	0.03686	0.266053	0.62	0.556
Prrc2c	0.00899377	0.247944	0.507	0.378
Stat1	0.0158688	0.424213	0.288	0.206
Malat1	0.0209607	0.184625	1	1
Ptprc	0.023927	0.17787	0.83	0.798
Crip1	0.0483997	0.175419	0.367	0.278
Rpsa	0.0235992	-0.131448	0.913	0.953
Eef1a1	0.0439356	-0.155493	0.886	0.922
Rps8	0.00991206	-0.166601	0.847	0.91
Rps16	0.0158707	-0.172449	0.847	0.922
Tpt1	0.0148504	-0.172588	0.878	0.953
Rpl24	0.0168107	-0.183994	0.786	0.831
Rpl7	0.0331501	-0.216558	0.642	0.696
Tmsb4x	0.000179365	-0.227682	0.969	0.983
Rpl6	0.0195097	-0.228382	0.795	0.851
Rps10	0.00125784	-0.240277	0.86	0.926
Rpl13	0.000549109	-0.25686	0.926	0.938
Rpl27	0.00277311	-0.261513	0.786	0.881
Rps26	0.0015525	-0.266747	0.803	0.874
Rps23	0.00162735	-0.272662	0.86	0.881
Snrpg	0.0487389	-0.296042	0.467	0.544
Rps21	0.000491691	-0.29647	0.773	0.893
Eif1	0.0157738	-0.299594	0.624	0.698
Junb	0.0367905	-0.299673	0.463	0.523
Rps13	0.0012312	-0.305928	0.725	0.841
Gm11808	0.0037992	-0.308228	0.389	0.504
Ppia	0.00927759	-0.310812	0.642	0.725
Rps4x	0.00513719	-0.311569	0.764	0.82
mt-Nd4l	0.0179764	-0.316417	0.572	0.632
Pdcd4	0.0230483	-0.316773	0.445	0.542
Rpl11	7.19221e-05	-0.317707	0.786	0.879
Atp5e	0.0330995	-0.319266	0.511	0.575
Clec2d	0.00857404	-0.326006	0.389	0.499
Rpl19	3.9401e-06	-0.330174	0.891	0.927
Ptpn18	0.0130702	-0.333742	0.537	0.613
Fau	2.48072e-05	-0.339097	0.917	0.945
Ptma	0.00225597	-0.340102	0.69	0.758
Rpl7a	0.00768773	-0.340276	0.528	0.617
Rpl34	0.000118574	-0.345283	0.782	0.867
Cd3d	0.0203276	-0.347395	0.472	0.528
Ubb	0.00406666	-0.35501	0.672	0.739
Btg1	2.49977e-05	-0.359217	0.882	0.927
Rpl12	0.000149687	-0.364781	0.79	0.874
Pfdn5	0.015746	-0.365244	0.507	0.568
Klf6	0.0161881	-0.365427	0.266	0.352
Myl12b	0.0358472	-0.366557	0.349	0.408
Atp5l	0.0381032	-0.375122	0.358	0.418
Rpl32	3.72573e-06	-0.380738	0.843	0.912
Eif3e	0.037344	-0.382589	0.271	0.345
Satb1	0.0498572	-0.384737	0.157	0.219
Rpl28	5.76529e-06	-0.390772	0.795	0.893
Rps3a1	3.20345e-05	-0.394151	0.777	0.872
Rps5	1.88695e-05	-0.402676	0.769	0.864
Rpl8	1.51119e-05	-0.413597	0.825	0.853
Rpl18	9.08492e-06	-0.417909	0.777	0.841
Rpl23	7.96325e-07	-0.425294	0.83	0.908
Ndufb1-ps	0.0263148	-0.432865	0.328	0.394
Rpl41	8.30407e-08	-0.438824	0.886	0.94
Pfn1	0.000303779	-0.444927	0.659	0.765
Arhgap15	0.0212835	-0.445231	0.24	0.316
Rps11	1.55266e-07	-0.445583	0.795	0.884
Tomm6	0.047303	-0.447459	0.166	0.226
Rpl18a	1.10366e-07	-0.454556	0.825	0.915
Ripor2	0.0223212	-0.458911	0.118	0.188
Rpl30	6.57665e-07	-0.461474	0.782	0.876
Rps7	4.08508e-05	-0.466	0.707	0.834
Uba52	1.06784e-06	-0.470313	0.734	0.848
Rpl21	6.75922e-07	-0.475671	0.83	0.879
Rps19	1.49124e-07	-0.484975	0.825	0.905
Polr2k	0.0489229	-0.493405	0.087	0.138
Rbm33	0.0157632	-0.500165	0.057	0.116
Rpl36a	1.31128e-05	-0.500801	0.616	0.751
Rpl9	4.16456e-06	-0.50127	0.734	0.815
Rps27a	1.4513e-07	-0.506482	0.764	0.86
Rplp0	2.62068e-08	-0.510729	0.738	0.87
Foxp1	0.0331098	-0.511767	0.192	0.256
Syf2	0.0467956	-0.518513	0.162	0.219
Cytip	0.0328136	-0.520938	0.188	0.254
Trbc2	3.32761e-05	-0.523141	0.472	0.599
Rpl36	5.06256e-14	-0.523294	0.926	0.967
Rpl27a	1.08279e-10	-0.524487	0.812	0.919
Rpl37a	7.29967e-13	-0.526621	0.969	0.967
Naca	8.80478e-05	-0.531803	0.476	0.611
Trmt112	0.0435096	-0.537863	0.153	0.209
2410006H16Rik	0.00478567	-0.544663	0.284	0.385
Sec61b	0.00470363	-0.545111	0.21	0.302
Rps3	2.93896e-07	-0.545415	0.729	0.846
Zcchc7	0.0399005	-0.550877	0.31	0.368
Rps18	4.79273e-11	-0.551765	0.83	0.91
Atp6v1f	0.0249677	-0.553483	0.188	0.257
Rpl22	4.16314e-08	-0.555218	0.659	0.826
Nsa2	5.38529e-05	-0.561885	0.528	0.622
Rps24	1.29757e-10	-0.568332	0.886	0.943
Rpl15	1.24549e-06	-0.570588	0.659	0.765
Rpl35a	8.97649e-11	-0.573326	0.838	0.933
Ifi206	0.0147435	-0.585012	0.074	0.136
Cd2ap	0.00464832	-0.585778	0.039	0.102
Rps20	2.61788e-10	-0.609405	0.803	0.891
Mat2a	0.0156573	-0.612859	0.114	0.185
Rpl38	9.59503e-15	-0.619065	0.895	0.948
Ifi27l2a	0.019658	-0.6199	0.245	0.314
Lef1	0.0157982	-0.620408	0.144	0.221
Tmsb10	1.44602e-14	-0.63491	0.9	0.96
Rpl37	5.19693e-13	-0.638408	0.834	0.908
Gimap5	0.0483126	-0.639941	0.175	0.231
Ppm1b	0.045445	-0.645135	0.061	0.107
Gpr183	0.00883522	-0.662394	0.153	0.228
Rps15a	1.96441e-11	-0.669894	0.773	0.891
Hist2h2aa1	0.0196453	-0.678022	0.096	0.159
Dusp1	0.000947615	-0.68165	0.323	0.437
Gng5	0.012972	-0.690005	0.249	0.321
Lsm6	0.0455564	-0.717558	0.057	0.1
Rgs10	0.00082063	-0.719846	0.127	0.226
Bola2	0.00307591	-0.734391	0.231	0.318
Pdk1	0.0390196	-0.745039	0.07	0.119
Rap1a	0.0480457	-0.746217	0.118	0.171
Polr1d	0.0155065	-0.779895	0.157	0.223
Atp5md	0.00867656	-0.787648	0.162	0.238
Hist1h4c	0.0184418	-0.796945	0.109	0.171
Zfas1	0.0303581	-0.814611	0.087	0.14
Hypk	0.0304774	-0.81822	0.074	0.126
Scp2	0.0173858	-0.824713	0.096	0.157
Rps27	5.81182e-20	-0.828589	0.913	0.962
Tcf7	0.00121313	-0.830057	0.197	0.307
Trp53	0.0364939	-0.8314	0.079	0.128
Acp5	0.0157286	-0.83351	0.083	0.145
Fam104a	0.0373106	-0.838439	0.079	0.13
Msl2	0.0167461	-0.839035	0.079	0.138
Fos	0.000111533	-0.843687	0.236	0.368
Hist1h4n	0.0304524	-0.845593	0.057	0.105
Eny2	0.0440991	-0.856626	0.079	0.128
Rps29	3.23414e-24	-0.879399	0.969	0.969
Rpl35	1.63145e-15	-0.880245	0.738	0.843
Hspa1b	2.36516e-05	-0.884916	0.266	0.435
Tomm7	2.73336e-05	-0.909261	0.236	0.373
Smpdl3a	0.0174382	-0.910204	0.07	0.126
Snhg1	0.00180391	-0.911418	0.118	0.207
Rflnb	0.0250235	-0.95052	0.07	0.123
Atp1b3	0.000258711	-0.953811	0.118	0.233
Ikbke	0.0395693	-0.996958	0.057	0.102
Clec2i	0.00950103	-1.00014	0.061	0.123
Snhg9	0.00297837	-1.02793	0.052	0.124
Gtf2a1	0.00571406	-1.03032	0.079	0.149
Twf2	0.0179665	-1.03068	0.066	0.119
Nop58	0.0123438	-1.04625	0.048	0.104
Rps28	5.00476e-23	-1.04918	0.803	0.912
Gm8369	1.40315e-05	-1.09601	0.223	0.359
Rpl39	5.9829e-24	-1.11015	0.795	0.907
Rpl22l1	3.90815e-12	-1.17793	0.402	0.606
Dnajb1	0.0201931	-1.18687	0.192	0.25
Hspa1a	1.8834e-06	-1.21104	0.205	0.375
Klf2	2.6196e-07	-1.23736	0.061	0.218
Erh	0.00196964	-1.26928	0.061	0.135
Polr2a	1.02352e-05	-1.28259	0.118	0.256
Gm2682	2.8987e-05	-1.30441	0.1	0.228
Egr1	7.92261e-05	-1.30922	0.162	0.294
Hist1h4h	0.00926527	-1.38001	0.07	0.13
B930036N10Rik	0.000524827	-1.49332	0.057	0.143
S1pr1	1.85239e-06	-1.98714	0.044	0.169
Defa30	6.56201e-08	-3.07475	0.009	0.135
Defa21	1.18884e-09	-3.43804	0.004	0.155
Defa24	2.61497e-18	-3.59476	0.022	0.309
Defa22	2.53464e-12	-4.11664	0.004	0.195

## Sheet: CD4+ Naive
gene	p_val	avg_log2FC	pct.1	pct.2
S100a4	0.000237797	2.95315	0.14	0.023
Ctla2a	3.81937e-07	2.67213	0.28	0.05
Cxcr6	5.46996e-06	2.44734	0.18	0.023
Tipin	3.56509e-06	2.41097	0.12	0.005
Gm4070	8.95231e-06	2.3099	0.16	0.018
Fabp5	0.0164004	2.27311	0.12	0.037
Slc25a24	2.13389e-05	2.19619	0.14	0.014
Dcaf10	0.00110515	2.11548	0.1	0.014
Ggta1	2.4712e-06	2.08234	0.1	0
S100a6	0.000376697	2.07989	0.18	0.041
Tyms	0.00118796	2.07387	0.1	0.014
Fabp6	2.05195e-09	2.06376	0.36	0.059
P2ry10	0.00284461	2.03361	0.14	0.037
Ubqln1	0.000653545	2.02666	0.16	0.037
Abcb1a	0.000583773	2.02258	0.12	0.018
Vcpkmt	3.86901e-05	1.98849	0.1	0.005
Cmtr1	0.00676786	1.94461	0.12	0.032
Shkbp1	0.000123392	1.93256	0.16	0.027
Dennd4a	0.000143232	1.92026	0.18	0.037
Mief1	0.00110515	1.909	0.1	0.014
Ptpn9	0.000145085	1.89411	0.12	0.014
Pou2f2	0.00923405	1.86211	0.22	0.096
Chordc1	2.71871e-07	1.83778	0.42	0.123
Rbm15b	0.00071689	1.83526	0.14	0.027
Clk2	1.14553e-05	1.81964	0.2	0.032
Ccl5	2.12058e-08	1.81936	0.36	0.068
Zfand5	0.00225563	1.80141	0.22	0.078
Gimap7	5.2041e-06	1.78653	0.4	0.128
Tpi1	0.010597	1.7861	0.14	0.046
Cks1b	0.00346607	1.76273	0.1	0.018
Malt1	0.0209095	1.75479	0.32	0.183
Maf	7.33609e-05	1.73721	0.42	0.174
Rab28	0.00163197	1.72757	0.12	0.023
Prdm1	0.00127648	1.71046	0.1	0.014
Gemin7	0.000183715	1.71027	0.18	0.037
Rora	0.000433923	1.69889	0.16	0.032
Mprip	0.00163017	1.69392	0.16	0.041
S100pbp	0.00082257	1.6931	0.14	0.027
Stip1	0.00155186	1.6801	0.18	0.05
Eps15	0.00824086	1.6767	0.18	0.064
Stat5a	0.00734138	1.66009	0.12	0.032
Map11	0.000282586	1.65769	0.1	0.009
Arhgap27	0.000183715	1.65358	0.18	0.037
Xpo5	0.00139438	1.64133	0.18	0.05
Atp2b4	0.000639092	1.638	0.12	0.018
Phactr2	0.000290692	1.63685	0.1	0.009
Cxcr3	0.0135898	1.6263	0.12	0.037
Gfer	0.00293478	1.61844	0.16	0.046
Echdc1	0.00352073	1.61558	0.14	0.037
Pi4k2a	0.00907415	1.58438	0.1	0.023
Trim35	0.00263802	1.58144	0.16	0.046
Snx17	0.00099121	1.56941	0.18	0.046
Sytl3	0.000197862	1.56301	0.12	0.014
Ethe1	0.000726996	1.56273	0.18	0.046
Tnfaip8	1.77423e-05	1.55814	0.44	0.178
Klf10	0.0182554	1.55555	0.1	0.027
Derl2	0.00102398	1.55427	0.2	0.059
Slc4a7	0.00223107	1.54441	0.18	0.055
Tsr1	0.0365088	1.52778	0.12	0.046
Vipas39	0.00130732	1.51639	0.1	0.014
Pgam1	0.0126872	1.49504	0.16	0.059
Gga1	0.00889952	1.48686	0.12	0.032
Prkaca	0.00195301	1.48063	0.12	0.023
Exoc5	0.000241104	1.47521	0.28	0.087
Acadvl	0.00744918	1.46705	0.14	0.041
Tars2	0.0144055	1.46344	0.12	0.037
Cisd1	0.0161673	1.45894	0.12	0.037
Anapc2	0.000906714	1.43813	0.14	0.027
Tmem167b	0.0197513	1.43616	0.1	0.027
Sntb2	0.000838796	1.43559	0.14	0.027
Zcchc10	0.000914175	1.43506	0.18	0.046
Ipmk	0.00449046	1.42951	0.12	0.027
Ncstn	0.0159372	1.42851	0.12	0.037
Scaper	0.00191775	1.42712	0.16	0.041
Exosc5	0.00174007	1.42687	0.16	0.041
Nup93	0.00384351	1.42643	0.1	0.018
P2rx7	0.000501645	1.41615	0.2	0.05
Adgrl1	0.0330221	1.41591	0.1	0.032
Rab35	0.00495497	1.41169	0.16	0.05
Tax1bp3	0.000307562	1.41154	0.1	0.009
AU020206	0.00720672	1.4093	0.2	0.078
Mib1	0.00987644	1.40747	0.16	0.055
Relch	0.000391613	1.40665	0.26	0.087
Slc9a9	0.0194438	1.40345	0.1	0.027
Bcl7c	0.00225126	1.39802	0.16	0.041
Id2	0.0020258	1.39599	0.36	0.169
Nme3	0.00408753	1.3913	0.1	0.018
Sft2d2	0.0191406	1.38992	0.1	0.027
Snrpa1	0.0130139	1.38393	0.18	0.068
Stx5a	0.00276566	1.37701	0.18	0.055
Dlgap4	0.00904183	1.37274	0.12	0.032
Gabpa	0.00427138	1.3685	0.14	0.037
Gins4	0.00835009	1.36733	0.12	0.032
Nelfe	0.00418316	1.36715	0.12	0.027
Maea	0.00602454	1.35938	0.16	0.05
Cep250	0.00217942	1.35548	0.14	0.032
Triap1	0.0273579	1.35276	0.12	0.041
Snx1	0.0246462	1.34774	0.12	0.041
Rcor3	0.000359657	1.34245	0.14	0.023
Trappc3	0.001494	1.34105	0.2	0.059
Hspa14	0.0399182	1.34082	0.18	0.087
Usp38	0.0315732	1.33256	0.16	0.068
Lipa	0.010443	1.33146	0.18	0.068
Gm32031	0.00133883	1.3312	0.1	0.014
Atp6v0a2	0.00415882	1.32726	0.2	0.068
Spcs3	0.0246428	1.32483	0.2	0.091
Ppp4r3b	0.00420582	1.32225	0.28	0.123
Rela	0.00962595	1.3209	0.16	0.055
Frg1	0.00248085	1.31815	0.28	0.119
Rab7	0.0019033	1.31786	0.24	0.087
F2r	0.00400467	1.31182	0.1	0.018
Atic	0.0413764	1.29409	0.14	0.059
BC005537	0.000624211	1.29348	0.52	0.274
Slamf1	0.00417194	1.2908	0.1	0.018
Gtf3c3	0.00392334	1.29067	0.1	0.018
Cdc73	0.0171566	1.28834	0.18	0.078
Edem2	0.00974747	1.28695	0.1	0.023
Reg3b	0.00440975	1.28211	0.14	0.037
Tfam	0.0209793	1.2811	0.16	0.064
Psma1	0.00149279	1.28072	0.38	0.192
Ccnc	0.0416346	1.27916	0.12	0.046
Ubl7	0.0312133	1.27807	0.1	0.032
AW549877	0.00457042	1.27674	0.12	0.027
AI987944	0.00875922	1.27508	0.12	0.032
Ppp2cb	0.03492	1.27467	0.1	0.032
Uxt	0.00862089	1.27307	0.12	0.032
Ccdc50	0.030846	1.26428	0.14	0.055
Tor1b	0.0411448	1.26129	0.12	0.046
Tomm5	7.28228e-05	1.26076	0.4	0.155
Ptar1	0.00992261	1.26051	0.1	0.023
Bcl2a1b	0.0198262	1.2548	0.2	0.087
Mrpl35	0.00781864	1.25392	0.22	0.091
Prr13	0.00100365	1.2514	0.34	0.137
Sla	0.01187	1.24786	0.26	0.128
Fkbp15	0.0182554	1.24588	0.1	0.027
Mars2	0.00940544	1.24299	0.1	0.023
Herc4	0.000776417	1.24152	0.32	0.128
Mzt1	0.00314017	1.23131	0.18	0.055
Nt5e	0.000609338	1.22999	0.26	0.087
Fbxl5	0.0293262	1.22965	0.18	0.082
Casp1	0.0164004	1.22492	0.12	0.037
Trappc6b	0.000761265	1.2224	0.26	0.087
Dapp1	0.0173182	1.21607	0.18	0.073
Comt	0.0194438	1.2143	0.1	0.027
Rad54l2	0.00420369	1.21428	0.14	0.037
Hdhd5	0.0187122	1.21344	0.14	0.05
Drosha	0.0468111	1.21237	0.12	0.046
S1pr4	0.04522	1.21046	0.16	0.073
Ric1	0.00594175	1.21012	0.16	0.05
Trappc5	0.0130139	1.20853	0.18	0.068
Nup214	0.0291293	1.20575	0.14	0.055
Orc3	0.00594175	1.20218	0.16	0.05
Mrpl15	0.0135075	1.2017	0.24	0.119
Phyh	0.00918617	1.20142	0.12	0.032
Bin3	0.00940544	1.19624	0.1	0.023
Gapdh	1.39143e-06	1.19365	0.8	0.548
Epc2	0.000543753	1.193	0.2	0.05
Mtln	0.00204317	1.19046	0.28	0.11
Apopt1	0.0175997	1.18978	0.22	0.096
Itgal	0.00499108	1.18812	0.36	0.192
Zfp652	0.0453727	1.18655	0.24	0.137
Atp11c	0.0359033	1.1851	0.1	0.032
Rab27a	0.0445655	1.1808	0.14	0.059
Ddit3	0.0088683	1.17738	0.14	0.041
Ranbp3	0.00904183	1.17427	0.12	0.032
Smim8	0.00204771	1.17377	0.26	0.096
Hif1a	0.000730186	1.16942	0.38	0.174
Pde3b	0.0249436	1.16929	0.24	0.123
Plp2	0.0197513	1.16827	0.1	0.027
Rgs2	0.044679	1.16303	0.12	0.046
Zdhhc5	0.0383069	1.16137	0.12	0.046
Commd3	0.0106296	1.15663	0.26	0.128
Mcm3ap	0.021024	1.15518	0.1	0.027
Mob4	0.00366249	1.15278	0.26	0.105
Cish	0.00420369	1.14937	0.14	0.037
Gm15472	0.00816123	1.14594	0.26	0.119
Farsb	0.0256345	1.14592	0.12	0.041
Caap1	0.0233602	1.14463	0.14	0.05
Ndufa12	0.00229612	1.14035	0.32	0.142
Pign	0.0106515	1.13994	0.1	0.023
Actr1a	0.0103949	1.13892	0.16	0.055
Mrpl53	0.00498987	1.13787	0.12	0.027
Efcab14	0.00327493	1.13489	0.18	0.055
Pip4k2a	0.0130032	1.13162	0.24	0.11
Trim12c	0.00205463	1.1291	0.28	0.11
Clns1a	0.0167194	1.12785	0.16	0.059
Fnta	0.0431342	1.1212	0.12	0.046
Tmed5	0.00424103	1.1172	0.28	0.119
Mapre2	0.00229663	1.10974	0.14	0.032
Copz1	0.0456595	1.10902	0.16	0.073
Reep3	0.0494792	1.10859	0.14	0.059
Fbxo11	0.00417194	1.10802	0.1	0.018
Rbpj	0.00599227	1.1078	0.24	0.1
Fyn	0.000142535	1.10779	0.48	0.233
Lax1	0.0181519	1.10614	0.16	0.059
AW112010	0.00146851	1.10447	0.76	0.521
Fasl	0.00425793	1.1014	0.1	0.018
Gcc2	0.00299153	1.10089	0.28	0.123
Ptbp1	0.00539248	1.10071	0.3	0.146
Uggt1	0.00834249	1.09763	0.18	0.064
Smarcc2	0.0459944	1.0916	0.14	0.059
Vta1	0.0222486	1.09159	0.14	0.05
Gimap5	0.0224221	1.09121	0.42	0.265
Rangap1	0.0346535	1.09032	0.16	0.068
Mydgf	0.0317007	1.08742	0.18	0.082
Elof1	0.00919677	1.08612	0.18	0.064
Rb1	0.00770346	1.08502	0.16	0.05
Commd8	0.0206832	1.08409	0.26	0.132
Zfp386	0.0401797	1.08351	0.12	0.046
Ankrd10	0.00922413	1.08283	0.24	0.105
Sos2	0.0161673	1.08255	0.12	0.037
Chmp4b	0.000145692	1.07623	0.5	0.237
Snx2	0.00182711	1.07619	0.24	0.082
Slc24a5	0.0137033	1.07455	0.14	0.046
Ezh2	0.044679	1.07153	0.12	0.046
Trrap	0.0463726	1.07063	0.22	0.119
1700023H06Rik	0.0213532	1.06894	0.1	0.027
C87436	0.0176103	1.0685	0.12	0.037
Ccdc25	0.0479595	1.06766	0.14	0.059
Otulinl	0.00970345	1.06735	0.26	0.123
Yrdc	0.034437	1.06145	0.1	0.032
Gimap4	0.000117972	1.05975	0.72	0.502
Rbl2	0.0124303	1.05474	0.18	0.068
Tmed3	0.0106515	1.05271	0.1	0.023
Smim7	0.00988785	1.0526	0.18	0.064
Elf4	0.0294854	1.05178	0.16	0.064
Vps26a	0.00993915	1.04635	0.12	0.032
Nmt1	0.00596631	1.04329	0.38	0.201
Sirt2	0.0166363	1.0431	0.12	0.037
Ei24	0.0213532	1.04267	0.1	0.027
BC004004	0.0219779	1.03827	0.14	0.05
Lcp2	0.0100604	1.038	0.4	0.237
Tbc1d20	0.0120986	1.03429	0.16	0.055
Ubxn4	0.019049	1.03003	0.32	0.187
Cxcl10	0.0389962	1.02717	0.1	0.032
Phax	0.015036	1.02553	0.14	0.046
Pgk1	0.0256293	1.02438	0.32	0.187
Adss	0.00837585	1.022	0.24	0.1
Usp37	0.020379	1.02192	0.1	0.027
Zfp639	0.01444	1.02031	0.2	0.082
Ubap2l	0.0314773	1.01746	0.38	0.256
Tfdp1	0.0183733	1.01637	0.12	0.037
Rap1gds1	0.0332047	1.01526	0.22	0.114
Nfkb1	0.00932664	1.01507	0.26	0.114
Cdk2ap1	0.0488377	1.01115	0.16	0.073
Fam173a	0.00357105	1.01081	0.3	0.132
Ptpra	0.011439	1.00867	0.22	0.091
Mrpl21	0.0169241	1.00556	0.24	0.11
Ptpn7	0.0141654	1.00281	0.24	0.11
Tapbp	0.000925012	1.00192	0.34	0.132
Cab39	0.00630558	1.00168	0.34	0.169
Gm19585	0.00460765	1.00163	0.32	0.151
Rtn3	0.0133427	0.999428	0.22	0.091
Fam111a	0.0219779	0.997282	0.14	0.05
Daxx	0.0157579	0.997274	0.16	0.059
Calm2	0.00531714	0.992953	0.48	0.324
Ost4	0.00130822	0.991709	0.54	0.342
Samm50	0.031749	0.991236	0.18	0.078
Pebp1	0.00297778	0.988375	0.38	0.192
2023-03-05	0.00398341	0.987915	0.22	0.078
Gmip	0.00282889	0.985168	0.28	0.11
Pdcd6	0.0170887	0.983743	0.28	0.142
Dym	0.0307127	0.983431	0.12	0.041
Dip2b	0.00620877	0.983062	0.3	0.137
Zdhhc18	0.0203191	0.982922	0.3	0.16
Cd44	0.0281843	0.978958	0.18	0.078
Gnb2	0.00713238	0.977799	0.38	0.215
Rbm27	0.0151935	0.974737	0.24	0.114
Mrps36	0.0338227	0.974042	0.26	0.137
Msh3	0.049479	0.967629	0.14	0.059
Dennd6a	0.0194973	0.962858	0.18	0.073
Arhgap25	0.00225126	0.962016	0.16	0.041
Uqcc3	0.0448801	0.957993	0.26	0.16
Fxr1	0.0172287	0.956287	0.28	0.146
Arhgdia	0.00209717	0.954335	0.42	0.205
Sept9	0.00777273	0.953169	0.34	0.183
Amn1	0.0376808	0.952592	0.1	0.032
Fto	0.0101283	0.951591	0.18	0.064
Glipr1	0.0115742	0.950221	0.2	0.078
Mrps18c	0.0284675	0.9491	0.18	0.078
Ubfd1	0.0197513	0.947553	0.1	0.027
Ano6	0.0357211	0.944745	0.14	0.055
2310009A05Rik	0.0167679	0.942729	0.24	0.11
Tmem161b	0.0288585	0.942462	0.16	0.064
Taf7	0.0258456	0.941757	0.2	0.091
Paip1	0.0197092	0.941137	0.12	0.037
Smarca5	0.0462825	0.940904	0.3	0.183
Ubxn1	0.0014025	0.940517	0.44	0.233
Aldoa	0.0379817	0.935284	0.44	0.32
Akt1	0.0288585	0.932072	0.16	0.064
Ahnak	0.0167637	0.931441	0.22	0.096
Vps37b	0.0201557	0.930776	0.28	0.146
Svbp	0.0244663	0.929887	0.18	0.078
Caprin1	0.00530493	0.928069	0.34	0.164
Tyk2	0.0160567	0.925132	0.14	0.046
Mettl26	0.0281843	0.924999	0.18	0.078
Nipal3	0.0395331	0.921257	0.1	0.032
Fgfr1op2	0.00706213	0.918313	0.36	0.196
Ppp1r35	0.0470143	0.916484	0.18	0.087
Tmem245	0.0101283	0.916313	0.18	0.064
Klhdc4	0.0400762	0.915346	0.1	0.032
Nlrc5	0.0311293	0.915041	0.18	0.078
Ap2m1	0.00717345	0.914343	0.24	0.096
Ptpn22	0.00268802	0.912759	0.56	0.342
Agps	0.0468111	0.910772	0.12	0.046
Zmat2	0.0293231	0.909863	0.3	0.169
Mical1	0.0341555	0.908143	0.14	0.055
Irf2bp2	0.00489488	0.907471	0.46	0.256
Copb2	0.0247832	0.906894	0.16	0.064
Tkt	0.0281389	0.898127	0.2	0.091
Gng10	0.0234513	0.894777	0.2	0.087
Cops2	0.0365989	0.891942	0.18	0.082
Crebrf	0.0215748	0.881805	0.26	0.132
Ly6a	0.000899237	0.87718	0.5	0.274
Foxred1	0.0106515	0.875978	0.1	0.023
Tln1	0.0216533	0.875946	0.36	0.224
Armc1	0.0263523	0.873253	0.14	0.05
Ccl25	0.0490282	0.873224	0.12	0.046
Grb2	0.0241713	0.872411	0.28	0.151
Ctsb	0.0102216	0.871743	0.26	0.114
Ociad1	0.00856228	0.867975	0.32	0.16
Nr3c1	0.0400191	0.867971	0.26	0.142
Bcl2a1d	0.038996	0.863736	0.1	0.032
Tnfrsf4	0.0135216	0.858315	0.14	0.046
Os9	0.0327247	0.857381	0.12	0.041
Hsd17b10	0.028177	0.855667	0.26	0.137
Ciao2a	0.0253477	0.855342	0.2	0.087
Zcrb1	0.0254838	0.854995	0.26	0.132
Rbm6	0.0373505	0.85362	0.28	0.16
Sdhb	0.0232327	0.852145	0.24	0.114
Art2b	0.0160833	0.851628	0.28	0.137
Ubash3a	0.0182946	0.850425	0.22	0.096
Sgsh	0.0384655	0.847759	0.1	0.032
Emc8	0.0339854	0.846838	0.12	0.041
Phc3	0.0244501	0.844866	0.28	0.142
Tmem154	0.0490282	0.843597	0.12	0.046
Rabep1	0.0260389	0.840129	0.14	0.05
Ddx49	0.0199864	0.839848	0.12	0.037
Hsp90b1	0.0390375	0.838358	0.36	0.256
Uqcr10	0.00838371	0.836356	0.56	0.388
Bc1	0.0369102	0.835082	0.1	0.032
Pik3ca	0.0195686	0.834684	0.22	0.096
Emc7	0.0376034	0.831971	0.16	0.068
Fam168b	0.0465898	0.83164	0.22	0.114
Sharpin	0.0314369	0.829296	0.16	0.064
Ttc39b	0.0134094	0.828224	0.28	0.137
Prkar1a	0.0262742	0.827121	0.38	0.242
Eef1g	2.74845e-05	0.825672	0.84	0.539
Ngrn	0.0484658	0.823894	0.12	0.046
1500011B03Rik	0.0226144	0.823386	0.18	0.073
Polr2m	0.0387634	0.816865	0.16	0.068
Neurl3	0.0215879	0.816819	0.16	0.059
Spcs1	0.0145362	0.814001	0.34	0.187
Atp6v1g1	0.0244154	0.811005	0.3	0.164
Ago2	0.00171034	0.803973	0.42	0.201
Cant1	0.0384655	0.803127	0.1	0.032
Ttc14	0.0131061	0.800523	0.44	0.283
Mapre1	0.0162072	0.800504	0.3	0.151
Dnajc3	0.0192035	0.799855	0.36	0.201
Nelfb	0.0279397	0.799821	0.16	0.064
Ppp2r2a	0.0386641	0.799816	0.22	0.11
Ctdsp2	0.031749	0.798832	0.18	0.078
Znhit1	0.0331404	0.798143	0.12	0.041
Ywhab	0.0179497	0.797461	0.46	0.292
Sec11c	0.009248	0.793501	0.4	0.224
Api5	0.0420065	0.791754	0.16	0.068
Rgs1	0.00899779	0.779218	0.3	0.142
Ppil3	0.0178881	0.776996	0.24	0.11
Ube2v1	0.0441563	0.775487	0.22	0.11
Hikeshi	0.0394689	0.770726	0.14	0.055
Tcf25	0.00172378	0.770188	0.48	0.247
Eid1	0.0415889	0.767515	0.16	0.068
Mrps14	0.0147307	0.766751	0.46	0.297
Adam19	0.0395479	0.765399	0.2	0.096
Tmco1	0.0224014	0.763339	0.26	0.123
Snrpb	0.00806104	0.756532	0.46	0.274
Gatad1	0.0340019	0.754634	0.18	0.078
Ndufa3	0.002483	0.752468	0.66	0.452
Ppp1r16b	0.0220956	0.751248	0.28	0.142
Dad1	0.00535168	0.751101	0.66	0.443
Cnbp	0.0131784	0.748231	0.54	0.397
Atp5b	0.0174307	0.747047	0.6	0.475
D330041H03Rik	0.0479089	0.74667	0.12	0.046
S100a11	0.0445799	0.745396	0.52	0.397
Canx	0.0147052	0.741232	0.28	0.132
Gtf3c1	0.0377639	0.740116	0.14	0.055
Brk1	0.034716	0.738707	0.4	0.269
Hnrnph1	0.0113709	0.737573	0.42	0.242
Ifnar2	0.0333803	0.734559	0.2	0.096
Arf6	0.0338068	0.731945	0.26	0.142
Supt4a	0.0262931	0.729792	0.52	0.374
Mob1a	0.010083	0.726908	0.38	0.205
Itga4	0.0337809	0.726891	0.48	0.342
Tacc1	0.0333445	0.709524	0.32	0.183
Cd3e	5.9915e-05	0.705848	0.86	0.653
Hmgb1	0.00156811	0.705596	0.86	0.658
Erp29	0.0264859	0.703074	0.28	0.146
Paip2	0.00959147	0.703045	0.5	0.324
Arap2	0.0453827	0.701067	0.28	0.16
Emb	0.0191341	0.699845	0.5	0.333
Ash2l	0.0348486	0.697635	0.12	0.041
Vasp	0.0475388	0.697144	0.34	0.21
Asrgl1	0.0179409	0.690693	0.16	0.059
Rdx	0.0108028	0.688405	0.42	0.242
Fam107b	0.0391213	0.672884	0.36	0.224
Mxd4	0.0087126	0.670967	0.26	0.114
Smndc1	0.0348974	0.670808	0.26	0.137
Wsb1	0.0450297	0.669943	0.16	0.068
Sec61g	0.000206263	0.667526	0.86	0.717
Ubl5	0.0323982	0.66646	0.62	0.584
Dennd2d	0.0430568	0.664692	0.38	0.26
Gm2a	0.0251472	0.663938	0.28	0.142
Pfdn2	0.0238881	0.66374	0.4	0.242
Slfn1	0.0466338	0.659116	0.34	0.21
Pdia3	0.00226842	0.655788	0.46	0.228
Ptp4a2	0.015104	0.654823	0.52	0.365
Ifi203	0.00957168	0.644626	0.66	0.479
H3f3b	0.000121659	0.642847	0.96	0.813
Inpp4b	0.010534	0.638534	0.52	0.356
Cdk2ap2	0.00577436	0.633792	0.52	0.324
Rinl	0.0390037	0.62881	0.5	0.342
Lsm5	0.0348236	0.624662	0.42	0.265
Snrnp27	0.0192411	0.62078	0.3	0.151
Bcl2l11	0.0342978	0.616968	0.22	0.105
Pet100	0.0218318	0.616674	0.32	0.169
Papola	0.0304931	0.606503	0.38	0.233
Lat	0.0264094	0.606182	0.56	0.42
Rbm39	0.0105903	0.600588	0.82	0.68
Hcst	0.00115543	0.599498	0.86	0.658
Pdcd5	0.049865	0.596758	0.42	0.274
Tsc22d4	0.00880216	0.596276	0.66	0.489
Prdx1	0.0121417	0.596105	0.58	0.402
Efhd2	0.0241475	0.595509	0.2	0.087
Ankrd44	0.00863664	0.589802	0.5	0.283
Kras	0.0271655	0.589582	0.3	0.155
Hmgb2	0.0387427	0.579722	0.56	0.429
Rab1a	0.0345714	0.577963	0.16	0.064
Srgn	0.0486772	0.576121	0.62	0.498
Hnrnpa2b1	0.00681201	0.57538	0.8	0.662
Dek	0.0481975	0.573271	0.42	0.288
H2-T23	0.00796576	0.572712	0.54	0.347
Txnip	0.0240302	0.569792	0.66	0.502
Sept1	0.0361012	0.544851	0.6	0.461
Nsd2	0.0417438	0.5416	0.1	0.032
Psmb4	0.0364423	0.540783	0.4	0.247
Bptf	0.0315472	0.539211	0.5	0.333
Gimap6	0.00839105	0.539188	0.68	0.475
Taf10	0.0319216	0.538428	0.44	0.301
Ndufa4	0.0255668	0.528117	0.68	0.562
Vps35l	0.0452555	0.508829	0.1	0.032
BE692007	0.0190351	0.502648	0.48	0.301
Ndufa6	0.0170461	0.497465	0.6	0.429
Arpc2	0.0462831	0.48758	0.68	0.648
Rsrc2	0.033696	0.485005	0.44	0.274
Cd53	0.0117093	0.469848	0.68	0.479
Cox8a	0.0170765	0.468814	0.84	0.781
Cox6c	0.0361831	0.466394	0.82	0.726
Ube2b	0.0369351	0.460818	0.46	0.283
Tecr	0.0355335	0.457787	0.32	0.174
Slfn2	0.0368711	0.451428	0.56	0.388
Nucks1	0.046946	0.445268	0.48	0.32
Cd28	0.0272366	0.440516	0.48	0.301
Mbnl1	0.00850229	0.421131	0.88	0.845
Oaz1	0.0174829	0.415766	0.86	0.781
Gng5	0.0167003	0.402256	0.7	0.584
Ddx50	0.0459754	0.400436	0.28	0.151
Gm11808	0.0138707	0.393951	0.82	0.881
Itm2c	0.0491141	0.387659	0.2	0.096
Pabpc1	0.0198339	0.380151	0.94	0.836
Ly6e	0.0340414	0.370926	0.8	0.644
Rpl13a	0.00471972	0.331766	1	0.982
Tmsb4x	0.0116239	0.304755	1	1
B2m	0.00555107	0.276698	0.98	0.986
Atp5g1	0.0422795	0.254959	0.66	0.479
Rpl23	0.04973	-0.115697	1	1
Rpl37a	0.014173	-0.125906	1	1
Rpl36	0.0411656	-0.139964	1	1
Rplp1	0.0319039	-0.151168	1	1
Tpt1	0.0236067	-0.155894	1	1
Rps4x	0.0189212	-0.173173	1	0.995
Rpl13	0.00583233	-0.181904	1	0.995
Rps26	0.0402744	-0.185943	1	0.995
Rps7	0.0157538	-0.187592	1	1
Rps24	0.0036591	-0.188661	1	1
Rpl37	0.00706847	-0.193337	1	0.995
Rpl21	0.0184156	-0.193951	1	1
Rps5	0.0105089	-0.201931	1	1
Rps3a1	0.0102381	-0.207297	1	0.995
Rpl11	0.00451611	-0.209761	1	1
Rps11	0.014173	-0.228107	1	1
Rpl27a	0.00142167	-0.23353	1	1
Rps8	0.00368271	-0.24234	1	1
Rps15a	0.000761295	-0.242408	1	1
Rpl32	0.000628799	-0.252278	1	1
Tmsb10	0.00457348	-0.259935	1	1
Rplp0	0.0042121	-0.264554	1	1
Rps27a	0.000118109	-0.265543	1	0.995
Rpl15	0.0054998	-0.266868	0.98	0.995
Rpl14	0.0213489	-0.267018	0.98	0.982
Rps27	0.000963334	-0.268683	1	1
Rps28	0.000457464	-0.285811	1	1
Rpl28	0.000170351	-0.313782	1	0.995
Rps18	1.78498e-05	-0.316912	1	1
mt-Cytb	0.00926988	-0.32087	1	0.982
Rpl3	0.00173147	-0.321647	0.98	0.986
mt-Nd2	0.0391211	-0.32601	0.76	0.863
Rpl35	0.000169666	-0.3489	1	0.995
Rpl39	2.33922e-05	-0.348983	1	1
mt-Atp6	0.0213493	-0.361234	1	0.995
Rps19	4.82465e-06	-0.369098	1	1
Rpl8	3.05485e-05	-0.373318	1	0.995
Rpl35a	1.17168e-06	-0.375989	1	1
Rps3	1.193e-05	-0.381964	1	1
Rps29	1.1135e-06	-0.382287	1	1
Rps20	2.21055e-07	-0.408902	1	1
Crip1	0.0405371	-0.439382	0.6	0.703
mt-Co2	0.000783825	-0.468696	0.98	0.986
Rpl22l1	0.00332984	-0.479837	0.9	0.963
Naca	0.00134132	-0.516946	0.84	0.945
Junb	0.0314573	-0.579287	0.52	0.685
Jund	0.0309975	-0.614031	0.5	0.667
Txk	0.0321311	-0.672858	0.34	0.516
Lef1	0.0165449	-0.680823	0.52	0.662
Gm10076	0.00384007	-0.711331	0.68	0.817
Gnai2	0.0106623	-0.738271	0.5	0.653
Atp1b3	0.0248928	-0.771289	0.44	0.575
Rsrp1	0.0440885	-0.783173	0.4	0.516
Srsf7	0.0499112	-0.7838	0.36	0.47
Pnrc1	0.0141526	-0.796714	0.44	0.607
Dusp11	0.00422678	-0.819471	0.26	0.484
Gps2	0.0474885	-0.820345	0.08	0.21
Ccnl1	0.025701	-0.927363	0.18	0.342
Znrf2	0.00486577	-0.977952	0.08	0.279
Cytip	0.00595974	-1.00083	0.24	0.466
Ier2	0.0139333	-1.0386	0.28	0.447
Sf3b1	0.000433504	-1.06758	0.38	0.644
Ddx23	0.0478632	-1.14414	0.02	0.114
Rasgrp2	0.0284348	-1.15084	0.16	0.32
Luc7l3	0.0269455	-1.17004	0.2	0.342
Dgka	0.0034458	-1.17657	0.24	0.457
S1pr1	0.00192849	-1.18689	0.22	0.466
Nsg2	0.0063029	-1.19671	0.16	0.361
Bax	0.0287282	-1.24272	0.08	0.215
Igfbp4	0.000769974	-1.26326	0.12	0.397
Cklf	0.0498763	-1.28995	0.08	0.192
Lsm7	0.0182648	-1.31862	0.08	0.233
Dusp1	0.0253261	-1.34277	0.26	0.384
Stk38	0.00324488	-1.34724	0.18	0.406
Dapl1	0.00483614	-1.37829	0.16	0.37
Il6ra	0.0159728	-1.41555	0.1	0.256
A930005H10Rik	0.0131111	-1.4572	0.06	0.215
Klf2	0.000128777	-1.47327	0.24	0.539
Wac	0.0178503	-1.48639	0.08	0.224
BC003965	0.0350851	-1.53457	0.04	0.151
St8sia1	0.0471294	-1.55261	0.04	0.142
Zdhhc20	0.0368633	-1.55652	0.08	0.201
Tcf20	0.0164668	-1.57421	0.04	0.178
Fubp1	0.00210268	-1.62489	0.16	0.37
Add3	0.0101205	-1.65773	0.12	0.283
Dedd2	0.0486208	-1.67385	0.02	0.11
Eed	0.0427918	-1.69791	0.02	0.114
Mia2	0.0120756	-1.73738	0.12	0.269
Snrpb2	0.0124371	-1.78294	0.06	0.21
Sell	3.70449e-05	-1.79183	0.22	0.521
Tmem108	0.0461406	-1.816	0.04	0.137
Sec63	0.0160759	-1.92696	0.04	0.174
Cdkn2aip	0.031887	-1.92871	0.02	0.123
Taok3	0.0453632	-1.95728	0.04	0.137
Ccr7	0.0110838	-1.95784	0.06	0.205
Ncapd3	0.0295377	-2.09621	0.02	0.123
Hist1h4h	0.042814	-2.23567	0.08	0.192
Hist4h4	0.00600841	-2.27278	0.02	0.174
Tdrp	0.0180067	-2.29503	0.02	0.137
Rgcc	0.00684728	-2.3603	0.04	0.192
Slco3a1	0.01458	-2.41394	0	0.11
Nr4a3	0.0446539	-2.42605	0.02	0.11
Rnpc3	0.012494	-2.49416	0	0.114
Fam53b	0.00783734	-2.69086	0	0.128
Fosl2	0.012494	-2.77151	0	0.114
Defa24	1.032e-05	-2.9585	0.02	0.342
Defa30	0.00670114	-3.17806	0	0.132
Defa21	0.0014402	-3.23299	0.02	0.205
Defa22	0.000349325	-3.6443	0	0.215

## Sheet: Tfh
gene	p_val	avg_log2FC	pct.1	pct.2
Gzma	2.21121e-07	5.673	0.19	0.02
Gzmb	3.98082e-05	4.9186	0.155	0.025
Actn2	1.12759e-07	2.43319	0.155	0.005
Furin	1.07861e-06	2.06093	0.25	0.05
Prdm1	3.25352e-07	2.01249	0.214	0.03
Ftsj3	6.87332e-10	2.00681	0.333	0.055
Tcrg-C2	6.31869e-06	1.97594	0.119	0.005
Lilr4b	1.36206e-06	1.94523	0.179	0.02
Fabp6	4.50366e-06	1.92752	0.298	0.085
Cxcr6	0.000126806	1.83921	0.155	0.03
Nat10	3.62964e-06	1.81664	0.167	0.02
Cd8a	0.000428623	1.73087	0.119	0.02
Nsun2	2.42807e-07	1.72234	0.369	0.11
Hic1	3.93225e-06	1.68811	0.179	0.025
Lilrb4a	0.00314127	1.68009	0.119	0.03
Nkg7	0.000256834	1.66315	0.25	0.09
Jaml	0.000120579	1.62802	0.119	0.015
Tcrg-C4	0.000116944	1.61298	0.107	0.01
Fgl2	1.20601e-05	1.61081	0.143	0.015
Il2ra	0.0288785	1.60529	0.107	0.04
Rmi2	0.000308059	1.6017	0.155	0.035
Qdpr	7.40378e-07	1.58593	0.274	0.06
Nolc1	1.1643e-06	1.55138	0.417	0.145
Prim2	3.17367e-07	1.54216	0.19	0.02
Pfkl	0.00293579	1.54011	0.202	0.08
Mcm2	0.000124651	1.53689	0.25	0.085
Pclaf	2.7401e-06	1.52894	0.298	0.08
Nasp	4.10248e-09	1.50889	0.571	0.22
Mdc1	0.00012857	1.49858	0.131	0.02
Nop2	4.0454e-06	1.48153	0.19	0.03
Morrbid	0.00119103	1.48137	0.119	0.025
Chpt1	0.000175231	1.46372	0.143	0.025
Clns1a	1.50871e-05	1.46248	0.274	0.08
Fam222b	0.000121552	1.44565	0.107	0.01
Haus6	0.000897473	1.43625	0.143	0.035
Chek1	1.07919e-06	1.40855	0.167	0.015
Hlf	0.000114702	1.40661	0.107	0.01
Eif2b3	1.4391e-06	1.40524	0.179	0.02
Atxn1	1.71852e-05	1.40243	0.393	0.15
Cenpv	3.01532e-05	1.39842	0.226	0.055
Tipin	1.14321e-07	1.39661	0.357	0.09
Tada2a	0.00109261	1.38961	0.119	0.025
Shmt2	7.47705e-05	1.38922	0.238	0.07
Fkbp2	3.54608e-05	1.38622	0.31	0.105
Uhrf1	0.00039471	1.38279	0.226	0.075
Mfap3	0.00817663	1.38211	0.107	0.03
Tbc1d31	3.61083e-05	1.3801	0.119	0.01
Mrrf	1.47875e-05	1.36731	0.19	0.035
Blm	0.000435497	1.36669	0.119	0.02
Rrm2	0.002318	1.36471	0.19	0.07
Mis12	1.06274e-06	1.36167	0.25	0.05
Gmnn	7.58602e-07	1.3574	0.357	0.105
Myo9a	0.000135124	1.35532	0.131	0.02
Gins2	4.43357e-06	1.33945	0.179	0.025
Clspn	2.52893e-05	1.33934	0.19	0.04
Slc16a1	0.00188369	1.33702	0.155	0.045
Kcnq1ot1	0.00125612	1.33453	0.452	0.28
Mafk	0.000511708	1.33357	0.131	0.025
Taf7	0.000411833	1.33043	0.274	0.105
Pgam1	1.46675e-08	1.32335	0.619	0.24
Psme2b	0.00340211	1.32203	0.107	0.025
Sp2	0.000249766	1.31867	0.179	0.045
Rnaseh2b	0.000262937	1.31693	0.167	0.04
Rrm1	7.52685e-05	1.31203	0.274	0.09
Nup85	0.0001316	1.30837	0.155	0.03
Nup133	0.000151659	1.30424	0.131	0.02
Zfp729a	0.000486001	1.29514	0.107	0.015
Mrpl3	1.05962e-06	1.29271	0.31	0.08
Sytl2	2.34605e-05	1.28928	0.107	0.005
Nop16	0.000360292	1.28873	0.274	0.105
Ints7	5.97042e-05	1.28719	0.226	0.06
Hsd17b11	0.00102241	1.28675	0.143	0.035
Pmpca	1.07583e-05	1.28527	0.274	0.075
Orc6	3.28035e-06	1.27974	0.31	0.09
Hdac2	0.000201347	1.27894	0.286	0.105
Idi1	4.36059e-05	1.27861	0.19	0.04
Tmem97	0.00012392	1.27396	0.107	0.01
Vps35	0.000631633	1.27006	0.262	0.095
Mettl9	1.87383e-05	1.25295	0.262	0.07
Lyar	5.77847e-06	1.2526	0.429	0.17
Serinc5	0.00996799	1.24999	0.131	0.045
Pa2g4	1.33923e-07	1.24916	0.571	0.255
Dhcr24	0.000108218	1.24834	0.107	0.01
Ruvbl1	1.58579e-05	1.24709	0.286	0.085
AI987944	0.0285974	1.24525	0.107	0.04
Tmem170b	0.00615122	1.24485	0.119	0.035
Cpd	0.005562	1.22764	0.131	0.04
Zfp830	4.09509e-05	1.22488	0.25	0.07
Abi3	0.00204858	1.22285	0.214	0.08
Cd320	3.61083e-05	1.22211	0.119	0.01
Pkig	0.000111845	1.20626	0.179	0.04
Gars	2.73302e-06	1.19345	0.321	0.09
Ddx21	4.2047e-08	1.192	0.774	0.44
Socs5	0.0211853	1.19145	0.119	0.045
Hells	2.41014e-06	1.19068	0.369	0.12
Mbd3	6.94295e-06	1.18988	0.405	0.155
Suz12	9.22734e-08	1.18756	0.512	0.195
Thoc3	0.000108825	1.18466	0.226	0.065
Mcm5	4.05539e-05	1.18463	0.333	0.12
Zeb2	0.00459956	1.17848	0.167	0.06
Txnrd1	6.66426e-05	1.17369	0.262	0.08
Zhx1	0.000116534	1.17353	0.179	0.04
Trip13	0.00127924	1.17343	0.119	0.025
Ccr9	0.00110286	1.17236	0.238	0.09
Dtl	1.73815e-05	1.17216	0.25	0.065
Hspa9	0.000256002	1.1681	0.405	0.2
Cwc22	0.000108643	1.1679	0.19	0.045
Ptcd3	0.000402465	1.1673	0.202	0.06
Tmem39a	0.00326608	1.16501	0.107	0.025
Champ1	0.0120812	1.16019	0.119	0.04
Ndufaf4	0.00306462	1.15975	0.25	0.11
Brca2	0.021391	1.15911	0.119	0.045
Polr3h	0.00384171	1.15782	0.107	0.025
Smyd5	0.0431833	1.15559	0.119	0.05
Dlat	0.0072273	1.15493	0.143	0.05
Stip1	1.22897e-06	1.15433	0.429	0.155
Cybc1	0.00327515	1.15072	0.19	0.075
Snrpa	1.93283e-05	1.14151	0.393	0.15
Cmss1	0.000833552	1.13728	0.202	0.065
Gfm2	0.0344529	1.13542	0.119	0.05
Odf2l	0.00012392	1.13445	0.107	0.01
Cldnd1	0.000860863	1.12082	0.238	0.09
Cdca7	0.000391806	1.11738	0.25	0.09
Thop1	0.00317817	1.11449	0.107	0.025
Dbf4	6.16748e-06	1.11432	0.286	0.075
Abcf2	0.00236464	1.1124	0.214	0.085
Plk4	0.0165334	1.11236	0.107	0.035
Smim12	0.000697774	1.11024	0.179	0.05
Tent5a	0.00147401	1.10797	0.119	0.025
Cep57l1	0.000373038	1.1069	0.155	0.035
Rfc1	0.000330378	1.10297	0.31	0.13
Klf16	0.00354328	1.10293	0.107	0.025
Fdps	0.000639502	1.10287	0.238	0.085
Prim1	5.31706e-05	1.10247	0.238	0.065
Hdac4	0.00248569	1.10119	0.202	0.075
Itgae	0.0324408	1.09759	0.107	0.04
Tars	0.000502839	1.09707	0.238	0.085
Sephs2	1.54234e-05	1.0953	0.31	0.095
Cdc25a	0.000111551	1.09178	0.19	0.045
Vps39	0.000475203	1.09159	0.131	0.025
Rpl10-ps3	0.000526273	1.08986	0.274	0.105
Rnf121	0.0295861	1.08894	0.131	0.055
Ipo7	1.39338e-05	1.08725	0.345	0.115
Larp7	0.00011515	1.08649	0.405	0.18
Rgs3	0.000225592	1.08628	0.298	0.115
Rfc3	4.78643e-07	1.08426	0.31	0.07
Cd3eap	0.0101045	1.08328	0.155	0.06
Acat1	3.90318e-05	1.08314	0.25	0.07
Tyms	0.000466591	1.08295	0.25	0.09
Syce2	5.58739e-05	1.08168	0.167	0.03
Ahcyl1	0.00272557	1.07882	0.25	0.105
Trp53rkb	0.00097062	1.07621	0.143	0.035
Smim3	0.00330639	1.07619	0.119	0.03
Irf4	0.00755377	1.0747	0.202	0.09
Ubxn8	0.000138602	1.07046	0.155	0.03
Hddc2	0.00435829	1.06761	0.262	0.125
Fam114a2	0.000161181	1.06697	0.214	0.06
Cdc45	0.00109261	1.06574	0.119	0.025
Gzmk	0.0152168	1.06574	0.155	0.065
Npat	0.000360642	1.06065	0.179	0.045
Il3ra	5.18285e-05	1.05997	0.131	0.015
Ptar1	0.0185914	1.05819	0.131	0.05
Trp53rka	0.00133502	1.05334	0.119	0.025
Ccr5	0.000504209	1.05071	0.131	0.025
Gtpbp4	1.40462e-06	1.04833	0.476	0.185
Zc3h7b	0.000466265	1.04794	0.143	0.03
Xrcc5	0.00664648	1.04733	0.155	0.055
Anapc11	4.06194e-05	1.04542	0.345	0.125
Nhp2	5.45555e-05	1.04409	0.476	0.23
Myd88	3.6626e-05	1.04266	0.226	0.055
Usp1	1.02632e-06	1.03879	0.393	0.125
Ranbp1	1.04603e-07	1.03773	0.726	0.39
Ppa1	0.000280432	1.03465	0.321	0.13
Jade1	0.00158452	1.03267	0.167	0.05
Srm	0.000533697	1.02982	0.238	0.08
Apmap	0.000154171	1.02674	0.131	0.02
Stam	0.00837615	1.02627	0.107	0.03
Rtcb	0.000270472	1.0206	0.321	0.13
Thumpd1	5.9671e-06	1.019	0.333	0.1
Eif3l	5.19138e-06	1.01785	0.476	0.19
Sephs1	0.00399934	1.01561	0.107	0.025
Atad3a	0.0191599	1.01291	0.167	0.075
Tmem214	0.00103781	1.00926	0.155	0.04
Fbl	0.00010543	1.00771	0.524	0.265
Ppp1r7	0.000290379	1.00531	0.274	0.1
Necap2	0.00454729	1.00415	0.238	0.105
Qrich1	0.00269365	1.00414	0.321	0.155
Ddx1	0.00164769	1.00387	0.238	0.095
Sdf2l1	1.8377e-05	1.00337	0.298	0.09
Tpi1	9.1441e-07	1.00213	0.655	0.33
Wdr36	0.00433783	1.00104	0.214	0.09
Coro2a	7.00357e-06	0.998052	0.179	0.025
Setdb1	0.00347343	0.997134	0.143	0.045
Ecsit	0.000496806	0.996841	0.131	0.025
Mpdu1	3.73333e-05	0.995963	0.262	0.075
Pold2	0.00179844	0.995767	0.155	0.045
Mcm7	1.29388e-05	0.995431	0.393	0.145
Mdn1	0.00134332	0.991976	0.25	0.1
Gfer	9.90868e-05	0.991795	0.286	0.095
Runx3	0.0031202	0.991323	0.357	0.185
Mthfd1	0.000874249	0.990461	0.143	0.035
Trmt61a	0.00373979	0.986306	0.107	0.025
Ccnq	0.0177366	0.985765	0.131	0.05
Cenpm	0.000101588	0.985542	0.179	0.04
Tmem11	0.00260058	0.985118	0.238	0.1
Ncl	3.15408e-07	0.983225	0.881	0.72
Med13	1.33564e-05	0.982764	0.405	0.16
Dnajc14	0.000502163	0.982479	0.119	0.02
Ddx20	0.000108218	0.982437	0.107	0.01
Cnot11	0.0362343	0.981428	0.226	0.125
D10Wsu102e	0.000822481	0.981328	0.286	0.115
Ipo5	7.98405e-05	0.981275	0.333	0.125
Lrch4	0.000833552	0.976634	0.202	0.065
Sinhcaf	0.00183834	0.975737	0.274	0.12
Tfrc	3.94639e-05	0.973024	0.333	0.115
Cluh	0.0175699	0.972316	0.131	0.05
Rcl1	0.018879	0.972215	0.202	0.1
Tuba4a	0.00179725	0.970077	0.286	0.13
Ggps1	0.000385058	0.969415	0.274	0.1
Smg5	0.00017726	0.968479	0.167	0.035
Sipa1l3	0.000515708	0.966853	0.107	0.015
Psmd9	0.000912366	0.966809	0.286	0.12
Lap3	0.0156605	0.965634	0.107	0.035
Jagn1	0.00360817	0.965161	0.179	0.065
Uba2	2.42059e-05	0.964526	0.345	0.12
Mrpl20	1.01062e-05	0.963408	0.571	0.285
Lsm12	1.32717e-05	0.96335	0.583	0.3
Ndufaf5	0.0086836	0.963125	0.107	0.03
Kdm6a	0.0101932	0.963066	0.25	0.125
Leo1	0.00621927	0.961422	0.131	0.04
Emc2	3.24398e-05	0.960943	0.357	0.13
Cmtm6	0.000347787	0.959697	0.321	0.13
Dnajc21	0.000132352	0.95964	0.262	0.085
Smarca4	9.06918e-05	0.959552	0.321	0.12
Ptdss1	0.0161792	0.957647	0.107	0.035
Tpst2	0.0163548	0.957015	0.25	0.13
Zmym3	0.00749186	0.955979	0.119	0.035
Esco2	0.000502163	0.955849	0.119	0.02
Pdxk	0.00326438	0.955578	0.119	0.03
Eprs	0.000113322	0.952828	0.464	0.22
Znhit3	0.00109709	0.952291	0.155	0.04
Pgm1	3.22511e-05	0.95017	0.238	0.06
Eif2d	0.00438399	0.949439	0.143	0.045
Cdca3	0.0117411	0.949275	0.131	0.045
H13	2.92924e-05	0.948114	0.393	0.15
Nop56	0.000192566	0.947685	0.452	0.215
4930579G24Rik	0.000454	0.947522	0.107	0.015
Gart	0.000526566	0.946114	0.262	0.095
Carm1	0.000106737	0.945559	0.202	0.05
Tesk1	0.00114843	0.945462	0.143	0.035
Exosc5	0.000288489	0.941696	0.25	0.085
Selenos	0.000746359	0.94093	0.393	0.19
Hspd1	8.58556e-05	0.937644	0.56	0.325
Fcf1	0.00044423	0.936848	0.369	0.165
Hirip3	0.00126754	0.934974	0.274	0.115
Tcerg1	0.000260844	0.934421	0.321	0.13
Mybbp1a	0.00313899	0.934171	0.333	0.17
Psme4	0.00476714	0.933447	0.214	0.09
Nup43	0.000624971	0.933299	0.19	0.055
Cdt1	0.000312251	0.932452	0.167	0.04
Cebpz	0.000640184	0.93207	0.488	0.275
Utp6	0.0150247	0.929983	0.179	0.08
Arl4a	0.00032716	0.929689	0.286	0.105
Apex1	0.000118421	0.92932	0.333	0.125
Syncrip	7.00974e-06	0.929095	0.583	0.29
Hnrnpu	1.12051e-05	0.928087	0.81	0.55
Id2	0.0022932	0.927249	0.488	0.315
A430005L14Rik	0.00494278	0.926474	0.143	0.045
Zadh2	0.000981512	0.926443	0.155	0.04
Eif3d	2.14863e-05	0.925226	0.583	0.3
Fxn	0.000361757	0.923762	0.214	0.065
Nit2	0.00478432	0.923427	0.143	0.045
Srsf9	6.87744e-05	0.920437	0.524	0.26
Tmem176a	0.00766569	0.919702	0.119	0.035
Psma6	3.81407e-05	0.918588	0.595	0.345
Nop58	0.00138492	0.917903	0.548	0.33
Sf3a3	0.000411952	0.916921	0.369	0.16
Cisd1	0.00220345	0.916726	0.381	0.21
1700017B05Rik	0.00366055	0.915925	0.119	0.03
Supt16	6.18871e-05	0.915454	0.488	0.235
Cdk8	0.000809563	0.914961	0.214	0.07
Glrx5	1.49451e-05	0.91379	0.44	0.175
Uchl5	0.00161048	0.913514	0.262	0.11
Utp3	0.00277077	0.913493	0.405	0.215
Mfsd5	0.0132854	0.912504	0.119	0.04
Zcchc10	0.0241264	0.912158	0.179	0.085
Crmp1	0.00147051	0.909561	0.107	0.02
Wdfy2	0.00664648	0.909429	0.155	0.055
Rbmx2	1.82414e-05	0.908652	0.214	0.045
Nvl	0.00017517	0.907656	0.286	0.1
Aatf	0.00546809	0.907526	0.202	0.08
Dusp7	0.00147051	0.907014	0.107	0.02
9930021J03Rik	0.00622027	0.905577	0.19	0.075
B4galt1	0.00447404	0.904751	0.238	0.105
Paics	3.27538e-05	0.904631	0.429	0.17
Kti12	0.0313253	0.903328	0.19	0.095
Tma16	0.00133027	0.903173	0.238	0.09
Seh1l	0.000358025	0.902919	0.25	0.085
Golga4	0.0042227	0.899939	0.298	0.15
Gpkow	0.0205998	0.899886	0.131	0.05
Timm8a1	7.8472e-05	0.898638	0.345	0.125
Psen1	1.70271e-05	0.896936	0.226	0.05
Cep83	0.00260681	0.896753	0.202	0.075
Opa1	0.0010745	0.89584	0.214	0.075
Pfas	0.00966344	0.895715	0.131	0.045
Prmt5	0.00468631	0.894951	0.214	0.09
Hat1	0.00707849	0.894834	0.321	0.175
Bdh1	0.00497727	0.89455	0.167	0.06
Pin1	2.92365e-05	0.893868	0.393	0.145
Herpud2	0.0153329	0.893544	0.143	0.055
Ywhag	0.00392275	0.892789	0.31	0.155
Pno1	0.00270179	0.892333	0.274	0.125
G3bp1	2.02645e-06	0.892188	0.667	0.305
Rcc1	0.0108223	0.890539	0.131	0.045
Cpt1a	0.0115051	0.890185	0.131	0.045
Mars	0.00117855	0.889568	0.131	0.03
Ccng1	8.81055e-05	0.888045	0.333	0.12
Mapkapk3	0.0105363	0.887749	0.202	0.09
Edc4	0.000729247	0.887528	0.214	0.07
Cnih1	4.74676e-06	0.886566	0.31	0.085
Samd1	0.00109845	0.886554	0.19	0.06
Trub1	0.00306156	0.885933	0.119	0.03
Mcm4	0.00468793	0.885793	0.31	0.155
Cyp51	0.000404284	0.885603	0.214	0.065
Mydgf	4.53985e-06	0.885569	0.393	0.13
Pdk3	0.0127133	0.883731	0.155	0.06
Gdf11	0.00921849	0.882392	0.107	0.03
Ppih	9.63238e-05	0.880176	0.262	0.08
Nt5c3	0.00757762	0.879039	0.202	0.085
Lcmt1	0.00115425	0.878998	0.179	0.055
Ash2l	0.00182901	0.877413	0.19	0.065
Imp4	0.00816248	0.877391	0.298	0.15
Zfp326	0.000946229	0.877136	0.262	0.1
9130401M01Rik	0.00476714	0.876849	0.214	0.09
Prelid1	2.43825e-05	0.876599	0.607	0.33
Ifng	0.0060564	0.876562	0.19	0.075
Ube2g2	0.00124841	0.875037	0.214	0.075
Nacc1	0.0010745	0.872461	0.214	0.075
Ap1s1	0.000530546	0.871345	0.25	0.09
Ammecr1l	0.0060151	0.870164	0.131	0.04
Stmn1	0.000372842	0.869792	0.357	0.155
Psmd6	0.000294018	0.868473	0.369	0.165
Eif4e	0.00831195	0.868376	0.369	0.205
Aven	0.0350932	0.867846	0.131	0.055
Ttc37	0.0103695	0.866981	0.202	0.09
Apol9b	0.00389362	0.866237	0.107	0.025
Hsf1	0.000105241	0.866194	0.25	0.075
Grsf1	0.000828807	0.866099	0.167	0.045
Pold1	0.000526421	0.866038	0.119	0.02
Kctd17	0.00707266	0.865093	0.119	0.035
Foxp4	0.00258069	0.863359	0.226	0.09
Xpot	0.000163823	0.863049	0.262	0.085
Lta4h	9.01334e-05	0.86299	0.262	0.08
Tmed7	0.000352165	0.862301	0.31	0.125
Pycrl	0.00245822	0.861623	0.143	0.04
Cst7	0.000314467	0.861452	0.345	0.145
Cenps	0.000528881	0.860713	0.143	0.03
Txn1	1.03766e-06	0.859652	0.821	0.545
Jak3	0.0230471	0.858858	0.143	0.06
Dut	1.11826e-05	0.858398	0.571	0.285
Cks1b	0.000292249	0.858379	0.333	0.145
Metrn	0.00151461	0.858157	0.167	0.05
Cebpa	0.0342245	0.85784	0.214	0.115
Frmd6	0.000133833	0.857444	0.107	0.01
Dnajc11	0.00221585	0.852583	0.179	0.06
Smyd2	0.000182258	0.849826	0.167	0.035
Ruvbl2	0.00666183	0.849099	0.214	0.095
Slc25a20	0.0184109	0.848566	0.19	0.09
Dcps	0.00113146	0.846647	0.286	0.12
Pla2g12a	0.000786662	0.846265	0.238	0.085
Slc2a1	0.00715477	0.845641	0.119	0.035
Gmppb	0.0134635	0.844635	0.143	0.055
Lsm2	6.22351e-06	0.84447	0.476	0.19
Snrpd1	3.86762e-05	0.843664	0.655	0.41
Rtn4	0.00185364	0.843656	0.274	0.12
Nsd2	9.27019e-05	0.843653	0.381	0.155
Hars2	0.0158318	0.843269	0.107	0.035
Adgrl1	0.0060818	0.843202	0.202	0.085
Frmd4b	0.000130622	0.842356	0.286	0.1
Lypla1	0.00125629	0.841814	0.298	0.13
Dcaf13	0.000363039	0.840009	0.321	0.125
Polr1a	0.00171404	0.839911	0.167	0.05
Npm1	1.42223e-05	0.83831	0.964	0.88
Nelfe	0.0114138	0.83814	0.214	0.1
Pcna	2.15604e-06	0.836883	0.655	0.32
Ubqln2	0.0076279	0.836552	0.155	0.055
Lsm3	0.000535893	0.836102	0.512	0.285
Memo1	0.00101974	0.835883	0.202	0.065
Ecpas	0.0158757	0.83443	0.214	0.105
Psme3	6.5388e-05	0.832332	0.298	0.095
Nol11	0.000639652	0.832081	0.274	0.105
Ptpn13	0.0367596	0.831798	0.226	0.13
Rbbp8	0.00981104	0.831713	0.19	0.08
Prkar2a	0.00716944	0.830071	0.179	0.07
Ccdc115	0.0060973	0.828766	0.226	0.1
Nap1l1	3.97738e-05	0.82871	0.714	0.515
Zfp1	0.00398279	0.827356	0.155	0.05
Egln1	0.000495518	0.826173	0.381	0.175
Gtpbp6	0.0193489	0.82277	0.179	0.085
Rala	0.00564733	0.822693	0.214	0.09
Atpsckmt	0.0115051	0.822126	0.131	0.045
Hdac3	0.00124841	0.821498	0.214	0.075
Mrps11	0.00521859	0.820555	0.25	0.115
Eif3g	0.000146461	0.81877	0.464	0.215
Midn	0.00369874	0.818565	0.274	0.125
Pbdc1	4.85433e-05	0.817793	0.369	0.14
Usp37	0.0193771	0.817665	0.179	0.08
Wdr46	0.0241311	0.817489	0.167	0.075
Nelfa	0.00240714	0.817358	0.179	0.06
Itpa	0.00480131	0.816747	0.226	0.095
Tk1	0.00160245	0.816317	0.167	0.05
Tox4	0.00136315	0.815158	0.476	0.26
Rsl24d1	0.00023865	0.8149	0.405	0.18
Rfc4	0.00104143	0.814834	0.202	0.065
Cdk6	0.00267827	0.814792	0.357	0.185
Ogfr	0.019301	0.813296	0.131	0.05
Susd3	5.42683e-05	0.811611	0.31	0.1
Immt	0.000292758	0.809788	0.393	0.175
Snrpa1	0.000373655	0.809715	0.44	0.215
Ube2k	6.94586e-05	0.809509	0.5	0.235
Psat1	0.000405009	0.806695	0.262	0.095
Slbp	0.000599176	0.805977	0.5	0.26
Utp25	0.0352791	0.805891	0.143	0.065
Eif4g1	0.000695566	0.804988	0.488	0.265
Msmo1	0.0174487	0.804678	0.107	0.035
Naa15	7.14775e-05	0.80467	0.5	0.24
Prelid3b	0.00186907	0.804535	0.274	0.12
Zmym2	0.0267781	0.804013	0.179	0.085
Nudt19	0.00426954	0.803894	0.226	0.095
Kat2a	0.0489166	0.803218	0.131	0.06
Pnpt1	0.00140808	0.802616	0.179	0.055
Hmgcs1	0.0149394	0.802615	0.19	0.085
Psmb7	0.000135073	0.80184	0.524	0.26
9530068E07Rik	0.0006827	0.80113	0.321	0.135
Snrpd3	2.90923e-05	0.800672	0.667	0.37
Higd1a	9.59934e-06	0.800557	0.655	0.335
Gabpa	0.00787463	0.799745	0.238	0.11
Sfxn1	0.00392275	0.799681	0.31	0.155
Dtnbp1	0.015762	0.797937	0.143	0.055
Cbx3	1.40397e-06	0.797643	0.786	0.53
Ccdc71l	0.00593376	0.796922	0.143	0.045
Snx1	0.0397198	0.796709	0.155	0.075
Slc39a7	0.0264395	0.795356	0.155	0.07
Got2	0.0137291	0.794551	0.333	0.195
Trp53i13	0.0137892	0.794325	0.155	0.06
Ddx27	0.000677882	0.793472	0.345	0.155
Ptpa	0.00326438	0.792413	0.321	0.16
Itgb1	0.0221928	0.791726	0.19	0.09
Nus1	0.00341447	0.790821	0.262	0.11
Khdc4	0.0426932	0.789058	0.214	0.12
Lsm6	8.85689e-06	0.788202	0.643	0.325
Echdc1	0.0216973	0.787497	0.143	0.06
Tfdp1	0.00152089	0.787387	0.345	0.16
Phospho2	0.0234459	0.786909	0.143	0.06
Med25	0.0001477	0.786381	0.238	0.07
Mrps31	0.0220378	0.786207	0.179	0.085
Aak1	0.00252073	0.783657	0.369	0.185
Sytl3	0.00010596	0.782788	0.226	0.06
Mrps28	0.00139372	0.782062	0.357	0.165
Shmt1	0.00160933	0.781949	0.107	0.02
Ppfibp1	0.0149141	0.780709	0.143	0.055
Sept11	0.000158403	0.780169	0.286	0.1
Clock	0.0316927	0.77997	0.131	0.055
Clstn1	0.00581699	0.779424	0.131	0.04
Lyrm9	0.00165872	0.779111	0.202	0.07
Fam76a	0.00123638	0.777937	0.19	0.06
Naa50	0.00153744	0.777335	0.429	0.235
Usp10	0.00277863	0.777058	0.179	0.06
Dcun1d3	0.00932893	0.776642	0.107	0.03
Med4	0.00165113	0.775048	0.274	0.115
Cfdp1	0.00431872	0.774906	0.44	0.255
Mocs2	0.000205627	0.773348	0.25	0.08
Cnot9	0.0140208	0.773103	0.202	0.095
Prps1	0.015762	0.772103	0.143	0.055
Ptk2b	0.000708021	0.771983	0.393	0.18
Hprt	6.10303e-05	0.771439	0.56	0.295
Hsp90b1	0.00132346	0.771048	0.607	0.385
Snu13	3.64511e-05	0.77052	0.679	0.4
Ddb1	2.37143e-05	0.770371	0.357	0.125
Tbrg4	0.00784312	0.770084	0.119	0.035
Rpl5	5.81306e-08	0.767915	0.929	0.835
Plac8	0.0397035	0.767741	0.143	0.065
Mtmr2	0.0021622	0.76503	0.155	0.045
Srpr	9.42405e-05	0.764684	0.357	0.135
Cep290	0.00329282	0.76412	0.131	0.035
Tomm70a	0.0108027	0.764087	0.357	0.21
Hk2	0.0484875	0.762897	0.143	0.07
Exosc1	0.0123486	0.760915	0.262	0.135
Thyn1	0.000522934	0.760755	0.238	0.08
Lag3	0.000474637	0.758916	0.357	0.155
Rpain	0.00185324	0.758879	0.167	0.05
Got1	0.00250835	0.758113	0.179	0.06
Pdcd5	0.0005429	0.757869	0.643	0.435
Pigt	0.0498876	0.757085	0.167	0.085
Dctpp1	0.000553896	0.755825	0.405	0.19
Cryzl1	0.00494278	0.755264	0.143	0.045
Prpf19	0.000254709	0.755152	0.333	0.135
Slc7a6os	0.00139273	0.753897	0.179	0.055
Hnrnpab	0.000154028	0.753879	0.702	0.475
Morf4l2	0.00304071	0.752632	0.369	0.195
Timm23	0.000693035	0.752144	0.536	0.31
Lysmd3	0.0169583	0.751949	0.143	0.055
Pknox1	0.000672894	0.751501	0.226	0.075
Bdp1	0.0468465	0.750712	0.262	0.165
Eif3a	6.96331e-05	0.750149	0.726	0.46
Spast	0.0151221	0.749837	0.143	0.055
Reg3b	0.0078544	0.747727	0.155	0.055
Suds3	0.00096802	0.747341	0.345	0.155
Calr	1.69677e-05	0.747288	0.726	0.465
Casp7	0.0146025	0.746313	0.226	0.105
Dis3	0.000831375	0.744574	0.179	0.05
Polr2f	0.00115839	0.742673	0.56	0.325
Ran	0.000116302	0.742606	0.786	0.565
Mcm3	0.00155712	0.741676	0.25	0.1
Nrm	0.0244593	0.741365	0.119	0.045
Zc3hc1	0.00107675	0.740982	0.143	0.035
Txndc17	0.00435599	0.740642	0.619	0.44
Baiap2	0.00920846	0.739399	0.143	0.05
Copb2	0.0178673	0.739368	0.31	0.175
Tmem263	0.000720114	0.738986	0.238	0.085
Ubqln4	0.000334479	0.73861	0.179	0.045
Kri1	0.00252843	0.738383	0.214	0.08
Hspa14	0.000194813	0.737593	0.417	0.19
Pes1	0.00261313	0.737573	0.25	0.105
Adsl	0.0245119	0.737544	0.167	0.075
Ercc5	0.0141066	0.736767	0.143	0.055
Sqle	0.00364033	0.734608	0.107	0.025
Fdx2	0.00273367	0.733971	0.321	0.155
Akt1	0.00599916	0.732462	0.31	0.16
Hibadh	0.0200392	0.732427	0.25	0.135
Arl2bp	0.00142204	0.732249	0.286	0.12
Stoml2	0.00233269	0.732021	0.274	0.12
Tmed3	0.0132768	0.731875	0.214	0.1
Mlec	0.0187232	0.731337	0.369	0.23
Ggct	0.00405277	0.731254	0.19	0.07
Ccne1	0.00302454	0.730607	0.131	0.035
Hnrnpul2	0.0107692	0.730314	0.524	0.33
Siva1	9.50707e-05	0.730192	0.31	0.105
Tatdn2	0.0446769	0.729798	0.155	0.075
Gprin3	0.0102687	0.729454	0.143	0.05
Hspa5	4.44815e-05	0.727719	0.774	0.57
Ankrd49	0.0279894	0.727279	0.179	0.085
Cops4	0.00209753	0.72715	0.262	0.11
Ckap5	0.00521514	0.726788	0.238	0.105
Pcyt2	0.00902654	0.726091	0.143	0.05
Mettl1	0.000810084	0.725816	0.238	0.085
Nudcd1	0.0396262	0.725666	0.119	0.05
Ccdc92	0.00144123	0.725346	0.131	0.03
Dnajc15	0.00716929	0.724967	0.345	0.185
Lrrc47	0.00474875	0.724875	0.202	0.08
Cnbp	6.47643e-05	0.723512	0.702	0.44
Prelid2	0.0149394	0.721993	0.19	0.085
Nmt2	0.00303905	0.721207	0.214	0.08
Ppp1r37	0.00416282	0.721159	0.107	0.025
Pdcd6	2.43555e-05	0.720646	0.512	0.23
Aff4	0.0121907	0.720451	0.274	0.14
Ubxn2a	0.0150882	0.719542	0.25	0.13
Mif	2.18077e-07	0.719503	0.929	0.77
Mrpl12	0.000205703	0.719048	0.464	0.23
Dnmt3a	0.0031896	0.718873	0.274	0.125
Ung	0.0230194	0.718309	0.167	0.075
Dnajc13	0.000308368	0.717598	0.262	0.09
Tpx2	0.00642966	0.716467	0.131	0.04
Hspa4	0.000404753	0.715921	0.464	0.23
Wdr89	0.00911251	0.715903	0.44	0.27
Nr2c2	0.00659852	0.71573	0.262	0.125
Abl2	0.00575227	0.715578	0.131	0.04
Impdh1	0.0187115	0.714641	0.155	0.065
Timm10	0.0125295	0.714622	0.226	0.11
Parp10	0.00757833	0.714461	0.119	0.035
Znhit6	0.000937608	0.71175	0.262	0.1
Creld2	0.0111871	0.709592	0.155	0.06
Utp11	0.000665111	0.709498	0.476	0.25
Ccnk	0.016216	0.709224	0.167	0.07
Fam172a	0.000657287	0.709118	0.369	0.17
1190007I07Rik	0.00131988	0.709101	0.25	0.095
Zfpm1	0.0370918	0.708588	0.286	0.17
Dnajc24	0.00406815	0.708565	0.155	0.05
Brix1	0.00997183	0.708091	0.286	0.15
2310011J03Rik	0.000506098	0.707926	0.298	0.115
Pgk1	0.000516976	0.707816	0.655	0.4
P4hb	0.000177934	0.707524	0.464	0.21
Lman1	0.00118715	0.706723	0.262	0.1
Birc5	0.0152898	0.706692	0.167	0.07
Cmtm7	0.000870383	0.706047	0.321	0.135
Dtymk	0.000444997	0.705992	0.429	0.2
Rex1bd	0.000314088	0.705569	0.452	0.215
Gm42418	3.10562e-08	0.705022	1	1
Samm50	0.00265903	0.70474	0.333	0.16
Larp4	0.0120271	0.704424	0.393	0.23
Cenpk	0.00298789	0.704305	0.131	0.035
Ezh2	0.00453979	0.703912	0.369	0.205
Psmd2	0.000434023	0.703829	0.5	0.25
Fam136a	0.0121587	0.703298	0.25	0.125
Slc7a1	0.0466575	0.702986	0.131	0.06
Etf1	0.00383482	0.702587	0.44	0.26
Spata5	0.000384829	0.701968	0.167	0.04
Glud1	0.0154084	0.701416	0.286	0.155
Cct2	0.0038821	0.701283	0.607	0.425
Nek9	0.0333559	0.700665	0.131	0.055
Pum3	0.0407482	0.700545	0.226	0.13
Pdlim1	0.000985545	0.700421	0.19	0.06
Eif1ax	0.000815571	0.699934	0.583	0.32
Uck1	0.0125985	0.698308	0.155	0.06
Sos1	0.0123499	0.698245	0.131	0.045
Wdr18	0.00718471	0.697769	0.214	0.09
Mrpl23	0.00155249	0.697237	0.536	0.315
Trim26	0.00058882	0.696272	0.286	0.11
Zfp511	0.0156901	0.696022	0.119	0.04
Tomm5	0.000601269	0.695963	0.5	0.26
Stx5a	0.00719616	0.695823	0.25	0.115
Chaf1a	0.0108223	0.695755	0.131	0.045
Mrpl15	0.00188974	0.69569	0.417	0.225
Top1	0.000137594	0.695236	0.762	0.465
Stxbp2	0.00645936	0.694409	0.238	0.105
Ppat	0.00136158	0.69434	0.25	0.1
Slc35c2	0.00481304	0.694232	0.155	0.05
Rabif	0.0240757	0.693921	0.131	0.05
Afg3l2	0.000492817	0.693766	0.214	0.065
Sdf4	0.000176689	0.69375	0.679	0.4
Stk11	0.00346561	0.693696	0.25	0.11
3110082I17Rik	0.0134256	0.693571	0.119	0.04
Kat5	0.0182126	0.693391	0.107	0.035
Cdkn2aipnl	0.000219155	0.692804	0.333	0.13
Fdx1	0.00688271	0.692495	0.214	0.095
Xlr4b	0.0196824	0.691534	0.179	0.08
Ormdl2	0.000464323	0.691422	0.262	0.095
Hnrnph2	0.00446298	0.690098	0.321	0.16
Rsrc1	0.00382242	0.689405	0.333	0.17
Atp2a2	0.000991817	0.688946	0.393	0.19
Tmco1	0.0173202	0.687818	0.345	0.21
Fam13b	0.00546809	0.687593	0.202	0.08
Rfxap	0.00644496	0.687517	0.19	0.075
Stat6	0.00515331	0.687415	0.179	0.065
Fam118b	0.0336403	0.68729	0.131	0.055
Dhdds	0.00593845	0.685993	0.119	0.035
Krr1	0.00204562	0.685656	0.25	0.1
Dnmt1	0.00207183	0.685591	0.345	0.165
Set	8.94309e-05	0.685076	0.857	0.765
Bcl2l12	0.032754	0.68484	0.107	0.04
Slamf7	0.019301	0.684318	0.131	0.05
Icmt	0.00416282	0.683769	0.107	0.025
Taf13	0.0149073	0.683513	0.167	0.07
Cib1	0.00814904	0.682803	0.357	0.195
Platr25	0.00156177	0.682721	0.107	0.02
Zfp451	0.00077192	0.681925	0.286	0.11
Paip1	0.0147817	0.681021	0.167	0.07
Cct6a	0.00250845	0.680976	0.524	0.31
Psmd11	0.00041871	0.680768	0.464	0.235
Ermp1	0.0258572	0.680608	0.143	0.06
Nhlrc3	0.0012245	0.680453	0.143	0.035
Ncaph2	0.000564587	0.680408	0.202	0.06
Snrpb	0.000808081	0.680235	0.655	0.455
Gpr55	0.00352389	0.678131	0.119	0.03
Ptges3	0.00219485	0.678069	0.643	0.43
Gpm6b	0.0284978	0.677468	0.238	0.13
Metap1	0.00258499	0.676465	0.262	0.11
Arcn1	0.000700205	0.676208	0.345	0.155
Kars	0.00489092	0.675729	0.286	0.135
Notch1	0.00139344	0.675704	0.369	0.18
Mcm6	0.00262389	0.675545	0.357	0.18
Smarca5	7.94672e-05	0.675515	0.714	0.42
Pdhb	0.0109101	0.675236	0.298	0.155
Caprin1	0.000139946	0.675149	0.607	0.335
Dhps	0.0123296	0.673826	0.25	0.125
Golim4	0.00138473	0.672796	0.131	0.03
Kdelr2	0.0106063	0.672465	0.31	0.165
Snhg4	0.00230057	0.672107	0.262	0.11
Aars	0.00119353	0.671679	0.143	0.035
Rdh14	0.00370717	0.670202	0.119	0.03
Ift27	0.00450403	0.668893	0.214	0.085
Gngt2	0.0281421	0.668171	0.238	0.13
Atad2	0.00143295	0.668159	0.298	0.13
Pus1	0.00433932	0.668123	0.179	0.065
Psmg3	0.000321385	0.667273	0.226	0.07
Polr2c	0.000508563	0.667127	0.369	0.155
Cenpo	0.00170847	0.666643	0.107	0.02
Arhgef2	0.0296871	0.665707	0.226	0.12
Llph	0.000923031	0.664652	0.679	0.445
Chd1l	0.00245822	0.664082	0.143	0.04
Txndc12	0.0372885	0.663135	0.143	0.065
Dcaf1	0.00624628	0.662588	0.226	0.1
Nom1	0.000553047	0.661326	0.274	0.1
Psmc5	0.000276885	0.659321	0.5	0.245
Chka	0.00307527	0.658213	0.179	0.06
Phf2	0.016216	0.658102	0.167	0.07
Safb	0.00059847	0.65796	0.44	0.21
Knl1	0.00657345	0.657452	0.131	0.04
Ybx3	0.00295381	0.657174	0.405	0.22
Spryd3	0.000191303	0.657039	0.155	0.03
Hook3	0.00358164	0.656833	0.262	0.115
Cox19	0.0261896	0.656288	0.179	0.085
Lmnb1	0.000742722	0.655929	0.417	0.21
Rab26os	0.00377648	0.655349	0.155	0.05
Rnf11	0.00996926	0.654849	0.143	0.05
1700123O20Rik	0.00557285	0.654728	0.226	0.095
Sf3b4	0.000131979	0.653836	0.345	0.13
Cox16	0.00374142	0.65319	0.488	0.28
C1qbp	0.000563245	0.65318	0.488	0.25
Rrp36	0.0107856	0.652628	0.143	0.05
Exosc3	0.0132763	0.65217	0.393	0.23
Exosc9	2.14278e-05	0.652161	0.226	0.05
Nup50	0.000425959	0.651801	0.226	0.07
Srsf6	0.00175289	0.65163	0.607	0.36
Ankle2	0.000870812	0.651365	0.179	0.05
Rab6a	0.00190431	0.650481	0.274	0.115
Mapk6	0.00611345	0.65032	0.238	0.105
Camsap2	0.00932893	0.650098	0.107	0.03
Tmem189	0.0258035	0.647973	0.179	0.085
Fbxo5	0.0162016	0.647867	0.143	0.055
Nol8	0.00837981	0.647468	0.25	0.12
Srp19	0.000569385	0.647276	0.56	0.305
Icam1	0.00399875	0.647079	0.167	0.055
Rpa2	0.00231757	0.647049	0.226	0.09
Rcc2	0.00158676	0.646991	0.405	0.21
Ubr5	0.0027786	0.646915	0.369	0.185
Drg2	0.0184081	0.645493	0.107	0.035
Cish	0.00286476	0.644498	0.179	0.06
Cebpg	0.00978377	0.644476	0.214	0.095
Mrpl40	0.00170809	0.643327	0.286	0.12
Git1	0.0119814	0.642988	0.131	0.045
Ncbp1	0.00201544	0.642956	0.321	0.145
Spc25	0.00802423	0.642359	0.119	0.035
Fgf13	0.0337091	0.641599	0.107	0.04
Mycbp	0.00127781	0.64075	0.131	0.03
Ankib1	0.0196792	0.640399	0.25	0.13
Mapre2	0.00229426	0.640048	0.381	0.195
Pmvk	0.00697744	0.639771	0.19	0.075
Bud23	0.0459316	0.639592	0.167	0.085
Etfb	0.000628481	0.639229	0.488	0.26
Btbd19	0.0092817	0.63895	0.179	0.07
Mrpl14	0.00104595	0.638542	0.381	0.18
Ranbp9	0.000805613	0.637162	0.298	0.12
Eef1g	0.00029398	0.636144	0.845	0.635
Gpatch4	0.000954721	0.63611	0.226	0.08
Rundc3b	0.00784312	0.635348	0.119	0.035
Cuta	0.00231918	0.634761	0.417	0.215
Casp2	0.00212441	0.634254	0.202	0.07
Eif2b1	0.0250928	0.634198	0.167	0.075
Yy1	0.00126075	0.633668	0.536	0.285
Smc6	0.000688134	0.633515	0.5	0.27
Atp9b	0.027329	0.633303	0.25	0.135
Casp8ap2	0.00279121	0.633224	0.381	0.185
Slx4ip	0.0350195	0.633087	0.107	0.04
Phb2	0.0021667	0.632609	0.524	0.305
Ldha	0.000113134	0.632581	0.798	0.61
BC004004	0.00997625	0.632454	0.19	0.08
Zmynd19	0.00622444	0.631986	0.167	0.06
Fam111a	0.000941585	0.631509	0.345	0.155
Cdk2ap1	0.00689836	0.630236	0.345	0.185
Anp32b	0.00102043	0.630057	0.762	0.645
Ndufv1	0.00654592	0.630021	0.31	0.155
Lsg1	0.000533903	0.629599	0.202	0.06
Lsm8	0.00179018	0.629587	0.417	0.225
Gclc	0.00327471	0.629562	0.25	0.105
Naa35	0.000809196	0.629473	0.262	0.1
Rpf2	0.00112575	0.627258	0.286	0.115
Pus7	0.00394073	0.627249	0.155	0.05
Glrx3	0.0187733	0.627181	0.381	0.235
Hsp90aa1	2.11176e-06	0.626617	0.917	0.725
Pabpc4	0.000176048	0.626453	0.345	0.135
Timm9	0.00217883	0.626447	0.286	0.125
Phax	0.00928166	0.625639	0.25	0.12
Abhd11	0.00221754	0.625528	0.19	0.065
Ginm1	0.0153329	0.624758	0.143	0.055
Rrs1	0.000910392	0.624024	0.238	0.085
Pak1ip1	0.000586609	0.623657	0.417	0.195
Bcl2a1d	0.00068715	0.623599	0.571	0.34
Crcp	0.010598	0.623582	0.167	0.065
Tmem9b	0.0142398	0.622314	0.179	0.075
Nme1	0.000201595	0.621989	0.762	0.52
Htra2	0.0237555	0.621424	0.167	0.075
Lactb	0.000156681	0.621226	0.19	0.045
Spg21	0.0038456	0.620795	0.321	0.155
Mki67	0.00479107	0.620507	0.202	0.08
Eif3c	0.00159811	0.620507	0.595	0.385
Arhgdia	0.000508249	0.620092	0.619	0.385
Emc4	0.0355117	0.619207	0.167	0.08
Cdk2	0.00698314	0.617854	0.155	0.055
Cdc123	0.00427725	0.617234	0.238	0.1
Rif1	8.19871e-05	0.616249	0.452	0.19
Usp12	0.0258295	0.616246	0.214	0.11
Srgn	0.000119905	0.615509	0.952	0.85
Wdr3	0.0181413	0.615445	0.19	0.085
Rangap1	0.00127574	0.615382	0.321	0.14
Gmps	0.0165125	0.615338	0.286	0.155
Mat2a	0.00883748	0.614735	0.524	0.335
Chaf1b	0.0015593	0.614713	0.119	0.025
Dnttip2	0.00164437	0.614501	0.333	0.15
Kras	0.0288473	0.613901	0.464	0.32
Usp15	0.00573306	0.613849	0.369	0.195
Hspa8	2.42604e-07	0.613771	0.988	0.91
Gramd4	0.010789	0.61285	0.167	0.065
Timm13	0.00122957	0.612351	0.619	0.4
Il1r2	0.0136658	0.611786	0.155	0.06
Alkbh7	0.00428884	0.61129	0.155	0.05
Cox11	0.00556522	0.610683	0.143	0.045
Atl2	0.0443017	0.610373	0.119	0.05
Rhno1	0.0122086	0.610349	0.179	0.075
Psme2	0.010955	0.610025	0.631	0.45
Ccndbp1	0.0451103	0.609702	0.214	0.12
Tbc1d2b	0.0156809	0.609496	0.167	0.07
Nkapd1	0.0118201	0.609128	0.155	0.06
Mettl16	0.0156587	0.608803	0.19	0.085
Mef2a	0.0348888	0.608466	0.214	0.115
Noc4l	0.0335708	0.608014	0.19	0.095
Dusp19	0.0208831	0.606425	0.155	0.065
Ino80c	0.00729004	0.606387	0.19	0.075
Arfip1	0.0466119	0.606288	0.119	0.05
Anp32e	0.000294154	0.606192	0.655	0.38
Ap1s3	0.0141653	0.606081	0.155	0.06
Desi1	4.39248e-05	0.606053	0.31	0.1
Sfr1	0.0139912	0.60601	0.476	0.325
Abcf1	0.00374272	0.604608	0.512	0.31
Srsf3	0.000150187	0.604094	0.881	0.71
Cerk	0.00356892	0.604042	0.119	0.03
Cox18	0.0266273	0.604036	0.119	0.045
Slc9a8	0.0115051	0.604036	0.131	0.045
Ttc7	0.0150726	0.603425	0.238	0.115
Gm26549	0.0103772	0.603368	0.107	0.03
Rps12	2.40873e-08	0.603356	1	0.965
Slc25a5	0.000613889	0.603118	0.821	0.625
Dtd1	0.0264927	0.602258	0.25	0.135
Xpo1	0.0110531	0.600685	0.31	0.17
Ccdc12	0.00935731	0.599769	0.56	0.355
Rc3h2	0.0447557	0.599632	0.321	0.2
Med29	0.00308888	0.598065	0.202	0.075
Cmc2	0.00539106	0.597916	0.262	0.12
Cenpw	0.00764146	0.59745	0.25	0.115
Khsrp	0.0010357	0.597177	0.44	0.215
Pxk	0.0196879	0.595914	0.155	0.065
Cdv3	0.000803033	0.595833	0.524	0.28
2310033P09Rik	0.00394374	0.59524	0.333	0.16
2210016L21Rik	0.0111984	0.595005	0.298	0.155
Ppif	0.00497727	0.594578	0.167	0.06
Psmd13	0.00331619	0.594523	0.381	0.195
Armt1	0.0360307	0.593872	0.107	0.04
Nin	0.0122605	0.593393	0.19	0.08
Gadd45gip1	0.00305168	0.59256	0.321	0.155
Ube2j2	0.0318977	0.591903	0.31	0.19
Ndufs5	0.00353261	0.591772	0.524	0.32
Fam162a	0.00841702	0.591458	0.429	0.255
N6amt1	0.0213443	0.59145	0.107	0.035
Rps6ka3	0.00572857	0.591337	0.274	0.13
Cct3	0.00123856	0.591276	0.571	0.345
Arfgef1	0.0163006	0.590024	0.381	0.235
Psma7	0.000503514	0.588961	0.762	0.595
Klhl9	0.00162395	0.588908	0.262	0.105
Anapc4	0.0340327	0.588688	0.107	0.04
Stard3nl	0.00316203	0.588519	0.238	0.095
Appl1	0.0115793	0.588066	0.345	0.18
Dmac2	0.00505104	0.587418	0.143	0.045
Tmem176b	0.00362585	0.586672	0.131	0.035
Copa	0.00908498	0.586467	0.357	0.2
Runx2	0.00930063	0.586002	0.143	0.05
Ccdc174	0.000334462	0.585491	0.345	0.135
Ppp1r15b	0.000410508	0.583398	0.31	0.12
Rad51ap1	0.0237715	0.583287	0.119	0.045
Urm1	0.000590165	0.583265	0.19	0.055
Ipo4	0.011159	0.583055	0.131	0.045
Gnl3	0.00316454	0.582945	0.274	0.12
Xpo6	0.0368881	0.582705	0.286	0.17
Mpp6	0.00161255	0.58246	0.298	0.13
Nelfb	0.0223019	0.582459	0.238	0.125
Tdp2	0.0260063	0.58204	0.202	0.1
Eif3m	0.000817609	0.5814	0.643	0.44
Ostf1	0.0100201	0.580741	0.381	0.215
Impdh2	0.000879371	0.580492	0.381	0.18
Ubr7	0.000551438	0.580287	0.143	0.03
Arid2	0.00434986	0.580108	0.214	0.085
Trappc5	0.00129533	0.579947	0.31	0.13
Tle3	0.00864853	0.579904	0.417	0.24
Psmd1	0.00282903	0.579336	0.381	0.195
1110004F10Rik	0.00263919	0.579088	0.536	0.315
Atr	0.0297202	0.578562	0.214	0.11
Snip1	0.0098712	0.578012	0.143	0.05
Rap1gds1	0.0336955	0.577739	0.298	0.18
Noc2l	0.00752319	0.577483	0.274	0.13
Slc1a5	0.00880446	0.57718	0.345	0.19
Ptpn4	0.00709978	0.576878	0.131	0.04
Pank3	0.0336403	0.576812	0.131	0.055
Psmb5	0.00666515	0.576769	0.548	0.33
Mrpl10	0.00848811	0.576097	0.155	0.055
Trim41	0.022326	0.574411	0.155	0.065
Luc7l2	0.000984011	0.574357	0.774	0.545
Nptn	0.00249299	0.574288	0.31	0.14
Ak2	0.000566712	0.573926	0.488	0.255
Rbis	0.0142109	0.573378	0.476	0.3
Psmd14	0.00540715	0.573304	0.452	0.265
Srsf2	0.0105257	0.572994	0.702	0.58
Acads	0.00458295	0.572133	0.214	0.085
Smarcad1	0.0023902	0.570079	0.25	0.1
Bin3	0.0334854	0.570024	0.167	0.08
Cggbp1	0.00184542	0.569915	0.405	0.205
Cs	0.00229169	0.569914	0.393	0.2
Csnk1g1	0.0184224	0.5698	0.238	0.12
Vps35l	0.00198074	0.569685	0.167	0.05
Limd1	0.0171165	0.569106	0.262	0.135
Efhd2	0.000146508	0.569055	0.452	0.2
Arih2	0.00667694	0.56816	0.19	0.075
Rps6	9.52191e-06	0.568068	1	0.91
Mrps30	0.0322709	0.566908	0.19	0.09
Fam210a	0.00376044	0.566351	0.167	0.055
Fam207a	0.0156321	0.566136	0.214	0.1
Rpl14	1.92595e-06	0.56537	0.988	0.915
Rbbp7	0.00120273	0.565347	0.571	0.325
Cycs	0.00544574	0.564959	0.571	0.395
Rest	0.0441454	0.564673	0.31	0.185
Polr1c	0.00706947	0.564578	0.226	0.1
Rnf168	0.00341308	0.564556	0.214	0.085
Dynlt1f	0.0256441	0.563688	0.119	0.045
Arl5a	0.0184229	0.563241	0.298	0.16
Bhlhb9	0.00960028	0.56191	0.167	0.065
Ddx42	0.000352391	0.561113	0.417	0.185
Ehd1	0.0400626	0.560779	0.19	0.095
Ndufb6	0.00888028	0.560574	0.488	0.315
Mrps12	0.0237961	0.560429	0.298	0.175
Triobp	0.0121575	0.560276	0.179	0.075
Kpnb1	0.0492157	0.559971	0.345	0.235
Mrps6	0.00203551	0.55988	0.643	0.405
Dnaaf2	0.0329586	0.55935	0.155	0.07
Banf1	0.00391448	0.55919	0.524	0.315
Sacs	0.00241062	0.558745	0.333	0.155
Ccl4	0.000121552	0.558261	0.107	0.01
Nudt4	0.00911427	0.558221	0.214	0.095
Zfp593	0.000735312	0.55657	0.345	0.145
Eloc	0.00118685	0.556252	0.655	0.395
Rnf126	0.0300164	0.555835	0.214	0.11
Larp4b	0.000697907	0.554691	0.44	0.215
Crnkl1	0.00714881	0.554663	0.238	0.105
Canx	0.000720176	0.554378	0.583	0.345
Nap1l4	0.000127916	0.554177	0.548	0.27
Tkt	0.00102026	0.553831	0.536	0.3
Usp14	0.00407089	0.55345	0.286	0.13
Rbm27	0.0272423	0.552662	0.274	0.155
Hnrnpa2b1	0.000322207	0.552285	0.94	0.81
Cmip	0.0124308	0.552253	0.226	0.105
Ing2	0.00590193	0.552003	0.226	0.095
Polr2d	0.00450188	0.551874	0.202	0.08
Hsp90ab1	9.39612e-06	0.551688	0.988	0.935
Psmc1	0.0231518	0.550189	0.333	0.2
Ssrp1	0.00362389	0.549955	0.405	0.215
Fasn	0.0160539	0.549188	0.143	0.055
Asna1	0.00361743	0.549163	0.202	0.075
Tcp1	0.00533193	0.549136	0.44	0.255
Mrpl27	0.0062596	0.548995	0.238	0.105
Gm12840	0.000698457	0.548555	0.452	0.225
Dvl1	0.0330698	0.548458	0.107	0.04
Dnajc9	0.00204851	0.547892	0.452	0.24
Parp1	0.000929059	0.547219	0.262	0.1
Ap2a1	0.0270844	0.546181	0.143	0.06
Ncoa6	0.0416007	0.545567	0.143	0.065
Pdha1	0.0127822	0.545275	0.333	0.18
Rdx	0.0030944	0.545109	0.5	0.285
Ykt6	0.0353272	0.544747	0.155	0.07
Amz2	0.0430746	0.544591	0.155	0.075
Man1a2	0.0165377	0.544258	0.31	0.17
Epb41l4aos	0.0250405	0.544013	0.226	0.115
Mfn2	0.0399702	0.543674	0.119	0.05
Sfpq	4.42003e-05	0.54341	0.821	0.575
Chchd4	0.00450941	0.542635	0.179	0.065
Vcp	0.00456166	0.542136	0.619	0.38
Nfat5	0.007652	0.541816	0.31	0.155
Selenoh	0.0238218	0.54161	0.369	0.23
Nfkbil1	0.00506603	0.541098	0.19	0.07
Fen1	0.000826586	0.54092	0.214	0.07
Trim39	0.00396555	0.540425	0.202	0.075
Cript	0.00609692	0.54042	0.393	0.21
Fkbp4	0.00383009	0.539669	0.357	0.185
Rab39b	0.00444875	0.539024	0.107	0.025
Mrpl36	0.0130543	0.538909	0.393	0.23
Prcc	0.0117411	0.5388	0.131	0.045
Map4	0.000605794	0.537981	0.298	0.115
Atp5g1	0.000402363	0.537732	0.845	0.64
Atp5g3	0.000964509	0.537638	0.75	0.575
Mak16	0.010512	0.536161	0.357	0.195
Thoc7	0.00650296	0.535477	0.607	0.41
Tacc1	0.0459761	0.534623	0.417	0.29
U2af1	0.00235583	0.534311	0.56	0.33
Ino80e	0.0191208	0.534027	0.262	0.14
Erh	0.00597265	0.533958	0.655	0.465
H2afz	0.00817799	0.533947	0.821	0.73
Pik3ca	0.0051728	0.533921	0.274	0.125
Creg1	0.0454444	0.533051	0.119	0.05
Polr2m	0.00775846	0.532591	0.345	0.18
Ctu2	0.00580854	0.531575	0.143	0.045
Rnmt	0.0163333	0.531532	0.25	0.125
Uck2	0.0184631	0.531194	0.214	0.105
Saal1	0.00802423	0.53119	0.119	0.035
Larp1	0.00407645	0.530679	0.429	0.225
Zbtb38	0.0133409	0.530404	0.202	0.09
Sod1	0.0029816	0.530191	0.5	0.27
Zup1	0.00890299	0.53006	0.333	0.175
Ndufa10	0.00203796	0.529601	0.476	0.255
Ankrd11	0.0166988	0.529323	0.607	0.395
Inpp5f	0.00768171	0.529245	0.19	0.075
Smc1a	0.0111022	0.528895	0.5	0.325
Wiz	0.0268781	0.528814	0.119	0.045
Cox5a	0.00284719	0.528288	0.702	0.515
Pola1	0.00129039	0.528233	0.19	0.06
Psma1	0.00887562	0.528057	0.536	0.345
Hip1r	0.0101356	0.52776	0.107	0.03
Atxn10	0.000978081	0.527617	0.31	0.125
Picalm	0.0112753	0.5266	0.429	0.25
Dhfr	0.000917925	0.52562	0.167	0.045
1810058I24Rik	0.00241654	0.525575	0.548	0.32
Cope	0.0164617	0.525151	0.429	0.27
Gmfb	0.00449435	0.524687	0.321	0.16
Gapdh	1.99018e-06	0.524357	1	0.89
Arid1b	0.0438904	0.523045	0.238	0.13
Il21	0.0233397	0.522362	0.369	0.24
Ptpn9	0.000543579	0.522345	0.214	0.065
Zfp654	0.0156809	0.522141	0.167	0.07
Hnrnpa1	0.00210492	0.522106	0.738	0.63
Ssb	0.00137864	0.522044	0.786	0.535
Rfwd3	0.0480327	0.521344	0.155	0.075
Psip1	0.00539895	0.520525	0.56	0.345
Mrfap1	0.00463624	0.520132	0.571	0.355
Golga7	0.00566068	0.519603	0.286	0.135
Hnrnpd	0.000403228	0.519466	0.726	0.485
Pin4	0.00406953	0.518567	0.5	0.295
Ubr1	0.0188777	0.517775	0.226	0.11
Tent4b	0.0341418	0.517465	0.226	0.12
Cdca8	0.0163523	0.516875	0.167	0.07
Ptma	1.81639e-05	0.516397	0.988	0.965
Atp1a1	0.00702172	0.515693	0.452	0.26
Usp7	0.014309	0.514534	0.333	0.185
Bnip1	0.0105761	0.514513	0.143	0.05
Ndufab1	0.0196811	0.514342	0.536	0.36
Pcgf6	0.022889	0.514047	0.155	0.065
Cdpf1	0.0217717	0.51295	0.179	0.08
Krtcap2	0.00172004	0.512802	0.702	0.52
Senp2	0.00870587	0.511879	0.274	0.135
Dhx9	0.014032	0.511058	0.524	0.34
Vps13c	0.0473976	0.510857	0.143	0.065
Rrp1b	0.00943526	0.510498	0.238	0.11
Gpx1	0.00472392	0.510101	0.583	0.38
Rpl23a	3.34516e-06	0.510054	0.976	0.86
Pds5b	0.00436411	0.509637	0.262	0.115
Orc3	0.000468855	0.509161	0.262	0.095
Ppp2ca	0.0203529	0.508987	0.512	0.33
Gcn1	0.00499669	0.508985	0.214	0.085
Unc50	0.0198081	0.5084	0.25	0.13
Dazap2	0.00427826	0.507692	0.571	0.355
Micu2	0.00392941	0.50768	0.202	0.075
Sart1	0.0292492	0.506526	0.25	0.135
Eif1ad	0.00364347	0.50639	0.345	0.17
Fam214a	0.0107635	0.506265	0.179	0.07
Ibtk	0.0429077	0.506264	0.143	0.065
Trappc11	0.0276429	0.505202	0.119	0.045
Abce1	0.0158289	0.504581	0.333	0.185
Ubap2l	0.00869916	0.504369	0.524	0.325
Sipa1l1	0.00747166	0.504246	0.25	0.115
Prkrip1	0.0483797	0.502913	0.155	0.075
Txnl4a	0.002384	0.502557	0.333	0.155
Rars	0.00662868	0.501617	0.25	0.11
Psmb3	0.000672891	0.501378	0.762	0.54
Luc7l	0.0019835	0.500648	0.357	0.175
Polr2b	0.0342862	0.500376	0.179	0.085
Eif4b	0.00283194	0.500279	0.548	0.315
Usf2	0.00876254	0.500267	0.452	0.265
Ptbp3	0.00626559	0.500183	0.75	0.59
Lcp1	0.00121834	0.500152	0.869	0.685
Rack1	0.000114667	0.499946	0.964	0.91
Pole4	0.00304228	0.499678	0.524	0.295
Uqcrfs1	0.0191671	0.499607	0.417	0.255
Pgp	0.0109538	0.499304	0.226	0.105
Ube3c	0.0364256	0.499158	0.155	0.07
Phgdh	0.00159395	0.498831	0.393	0.195
Gsr	0.0135602	0.498754	0.238	0.115
Tmed9	0.0023184	0.498418	0.655	0.42
Scfd1	0.00168132	0.498158	0.262	0.105
Slc39a1	0.00791367	0.498096	0.179	0.07
Iws1	0.043897	0.497757	0.286	0.17
Pum1	0.00985915	0.497431	0.452	0.26
Ap1m1	0.0136548	0.496885	0.202	0.09
Gcc2	0.00230104	0.496383	0.298	0.13
Alad	0.00292912	0.496151	0.19	0.065
Smim26	0.00936509	0.496029	0.238	0.11
Tuba1b	0.000304159	0.49591	0.69	0.45
Timm17a	0.0101109	0.495474	0.333	0.18
Cacybp	0.0195492	0.494711	0.464	0.315
Tceal9	0.0104353	0.494349	0.369	0.21
Ube2l3	0.000840597	0.493929	0.726	0.435
Kif2a	0.028372	0.492663	0.357	0.215
Mrpl17	0.00200972	0.492081	0.393	0.19
Wdr61	0.0324449	0.491274	0.25	0.135
Ola1	0.00402737	0.491067	0.429	0.24
Ddx3x	0.0158197	0.490961	0.476	0.305
Epc2	0.0283748	0.490932	0.226	0.115
Strap	0.0307883	0.490188	0.345	0.2
Psph	0.0101791	0.490111	0.262	0.125
Eif4a1	0.00171817	0.489796	0.762	0.585
Rpl13a	6.46768e-05	0.488853	0.988	0.96
Smn1	0.000472432	0.488049	0.369	0.155
Rbm3	0.000539026	0.487972	0.929	0.875
Sh2d2a	0.0190362	0.487441	0.44	0.28
Clasp2	0.0404563	0.487267	0.167	0.08
Rad51	0.0121031	0.486673	0.131	0.045
Mapk1ip1l	0.0233649	0.485465	0.369	0.225
Spsb3	0.00634519	0.485446	0.167	0.06
Vamp2	0.0218827	0.485323	0.202	0.095
Mtap	0.019767	0.485082	0.202	0.095
Wdr75	0.00684953	0.484027	0.167	0.06
Ago3	0.0177459	0.483799	0.143	0.055
Atp5a1	0.000959658	0.482657	0.738	0.53
Mtrex	0.0138514	0.481998	0.238	0.115
Hnrnpa3	0.00206683	0.481442	0.881	0.8
Mnt	0.0347984	0.481065	0.131	0.055
Gpd2	0.0105	0.480508	0.107	0.03
Slc35a5	0.0221769	0.480488	0.131	0.05
Atp5o	0.00178743	0.480322	0.667	0.415
Polg	0.00743108	0.478778	0.238	0.105
Dido1	0.000666516	0.477635	0.238	0.08
Psma5	0.00422419	0.477591	0.536	0.315
Smchd1	0.0161361	0.477358	0.56	0.37
Gtf2e2	0.00638811	0.477091	0.19	0.075
Idh3a	0.00235409	0.476769	0.238	0.095
Gga1	4.97744e-05	0.476673	0.214	0.05
Timm50	0.0037036	0.476669	0.274	0.12
mt-Nd5	0.00055251	0.47649	0.833	0.595
Prpf38a	0.000998234	0.476412	0.274	0.105
Nol12	0.0487131	0.476257	0.226	0.125
Ikzf3	0.0226011	0.476023	0.44	0.285
Far1	0.00975755	0.476004	0.298	0.155
Vamp3	0.00684953	0.475931	0.167	0.06
Vamp8	0.0211196	0.475542	0.536	0.365
Smap1	0.000584354	0.475004	0.583	0.32
Smarcd2	0.012803	0.474113	0.226	0.105
Ppp4r3b	0.0117485	0.473378	0.488	0.295
Golt1b	0.000366243	0.473017	0.226	0.07
Ppp1r14b	0.000956584	0.472683	0.714	0.44
Mrto4	0.0403692	0.471353	0.25	0.14
Sugt1	0.000471399	0.470705	0.5	0.245
Rad23a	0.0156373	0.470401	0.286	0.15
Mbp	0.0138858	0.47021	0.262	0.13
Mapkapk2	0.0200788	0.470168	0.25	0.125
Hmgb2	0.00275902	0.470099	0.774	0.585
Rab12	0.00802423	0.468545	0.119	0.035
Zbtb7b	0.0473538	0.468113	0.202	0.11
4930503L19Rik	0.00283482	0.465837	0.25	0.1
Tmf1	0.00223996	0.465737	0.214	0.08
Akap11	0.0347886	0.465223	0.155	0.07
Specc1l	0.0374496	0.464509	0.19	0.095
Dnlz	0.00460557	0.46449	0.238	0.1
Keap1	0.000230885	0.464194	0.226	0.065
Usp19	0.0203524	0.463723	0.202	0.095
Chd4	0.0338449	0.463417	0.619	0.46
Aimp2	0.0114836	0.463402	0.19	0.08
Dnm1l	0.0119521	0.462997	0.262	0.13
Nedd9	7.01531e-05	0.462762	0.429	0.175
Snx12	0.0179072	0.462761	0.143	0.055
Pdcd11	0.00873488	0.462469	0.25	0.115
Wdhd1	0.0217731	0.462149	0.131	0.05
Fli1	0.0168677	0.461756	0.274	0.145
Ifitm2	0.000534746	0.461575	0.119	0.02
Ptpn7	0.0490751	0.460913	0.536	0.375
Zmat2	0.00439963	0.460784	0.56	0.345
Polm	0.0100167	0.460422	0.107	0.03
Sap18	0.0127238	0.46018	0.583	0.38
Isg20l2	0.019992	0.459909	0.179	0.08
Ndfip2	0.0275951	0.45953	0.238	0.125
Sar1b	0.00189894	0.45942	0.357	0.165
Nop10	0.00847804	0.459406	0.738	0.58
Ipo8	0.0437564	0.45939	0.167	0.08
Rrbp1	0.0198439	0.458671	0.452	0.28
Hdac7	0.00939932	0.458174	0.405	0.23
Mtg2	0.0268781	0.457573	0.119	0.045
Mrps35	0.000361178	0.457565	0.238	0.075
Eif1a	0.0207148	0.457374	0.321	0.18
Mrps18c	0.00169791	0.457321	0.417	0.2
Tmem167	0.0145636	0.45705	0.667	0.455
Hmgb1	0.00240828	0.456793	0.929	0.87
Mtch2	0.0116681	0.456076	0.345	0.185
Btbd11	0.0255311	0.456045	0.143	0.06
Smarcc1	0.0188678	0.455992	0.345	0.195
Afg3l1	0.000609326	0.455977	0.25	0.085
Ormdl1	0.0432195	0.454791	0.214	0.115
Pmm1	0.0154192	0.454191	0.167	0.07
Trim37	0.00741725	0.454115	0.131	0.04
Slf1	0.0111067	0.4541	0.143	0.05
Yme1l1	0.00470633	0.453927	0.429	0.23
Zfp422	0.0211794	0.453882	0.131	0.05
Syap1	0.0369857	0.453315	0.155	0.07
Nsfl1c	0.00352592	0.452911	0.298	0.135
Nars	0.00741019	0.452346	0.393	0.215
Zswim8	0.0191392	0.452202	0.167	0.07
Lrba	0.0207917	0.451718	0.298	0.16
Zranb2	0.000193449	0.451715	0.512	0.25
Alg5	0.0259323	0.451129	0.25	0.13
Gltp	0.0166583	0.451107	0.452	0.275
Mtx2	0.0122009	0.450334	0.262	0.13
Jak2	0.0258796	0.449966	0.488	0.32
Dynll1	0.000904457	0.449947	0.857	0.635
Dld	0.0199119	0.449935	0.202	0.095
Bnip2	0.0195938	0.448669	0.286	0.15
Ppp3ca	0.00659303	0.448647	0.167	0.06
Tspyl1	0.0336288	0.448544	0.25	0.14
Gtf3c6	0.0031851	0.448279	0.286	0.125
Eif3j1	0.0286478	0.448016	0.464	0.31
Kmt5a	0.0239492	0.447627	0.333	0.195
Vbp1	0.0470698	0.447306	0.321	0.2
Cdk13	0.0141152	0.446545	0.321	0.17
Cst3	0.00698352	0.446359	0.452	0.265
Srsf7	0.00890229	0.445643	0.821	0.65
Hmgcr	0.00623459	0.444417	0.298	0.145
Zfyve16	0.0287187	0.444386	0.143	0.06
Denr	0.00449791	0.443804	0.5	0.285
AI504432	0.0259553	0.44307	0.345	0.205
Ckap2l	0.0202519	0.442266	0.107	0.035
Nme2	0.00333848	0.442237	0.869	0.755
Senp1	0.0464376	0.442207	0.25	0.145
Psme1	0.00207312	0.441738	0.929	0.7
Slain1	0.0401525	0.441304	0.202	0.105
AI506816	0.00179209	0.441089	0.321	0.14
Ccdc34	0.00507885	0.440885	0.238	0.1
Rbm22	0.00752542	0.440725	0.381	0.21
Tnpo3	0.0478036	0.440037	0.286	0.17
Coro1c	0.00290326	0.439528	0.214	0.08
Baz1b	0.02714	0.43948	0.381	0.23
Hspe1	0.0107587	0.439458	0.798	0.655
Ndufs7	0.00930145	0.439159	0.44	0.255
Rassf1	0.0217136	0.438676	0.214	0.105
Bub1b	0.00370717	0.438325	0.119	0.03
Flii	0.000644806	0.437971	0.298	0.115
Fabp5	0.00158102	0.437392	0.357	0.175
Ebpl	0.0231141	0.436688	0.226	0.115
Ppm1g	0.0426047	0.435811	0.357	0.22
Pmf1	0.0406427	0.43551	0.143	0.065
Ddx39	0.0298116	0.435235	0.452	0.285
Marcksl1	0.0150038	0.435057	0.262	0.135
Mns1	0.027131	0.434864	0.119	0.045
Arpc5l	0.0132313	0.434832	0.536	0.345
Synj2	0.0306098	0.434757	0.119	0.045
Sh3gl1	0.0125	0.434544	0.298	0.155
Zfp280c	0.0284802	0.434543	0.143	0.06
Gnl2	0.0314584	0.434259	0.143	0.06
Ybx1	0.000188207	0.434146	0.917	0.8
Actg1	0.000799208	0.433725	0.964	0.855
Pdia3	0.0109496	0.433569	0.655	0.45
Cpsf6	0.0320899	0.433523	0.405	0.255
Cyb5b	0.0108411	0.433103	0.31	0.16
Smg1	0.0129652	0.431892	0.405	0.235
Dnajc2	0.00303563	0.431628	0.524	0.3
Ccdc127	0.00720875	0.430918	0.202	0.08
Ppme1	0.0379603	0.4308	0.19	0.095
Rap1b	0.00581918	0.43025	0.655	0.435
Tmed2	0.00779716	0.430193	0.607	0.405
Serbp1	0.00195072	0.429694	0.94	0.815
Rps17	0.000297617	0.429668	0.976	0.905
Hnrnpf	0.00130956	0.429589	0.869	0.755
Tufm	0.0052171	0.429584	0.226	0.095
Tmpo	0.00128307	0.428759	0.5	0.255
Nsmce3	0.0118791	0.427705	0.214	0.095
Txn2	0.00690673	0.427392	0.536	0.31
Rab5c	0.00296913	0.427203	0.44	0.225
Reep5	0.0205676	0.426812	0.393	0.24
Bccip	0.0167733	0.42667	0.405	0.23
Ifrd2	0.0281631	0.426325	0.119	0.045
Grk6	0.0220024	0.426233	0.381	0.225
Rbm15b	0.00346277	0.426134	0.167	0.055
Net1	0.0275805	0.425723	0.179	0.085
Snrpd2	0.0259044	0.425168	0.75	0.61
Snx18	0.0406427	0.424849	0.143	0.065
Nip7	0.00880908	0.424321	0.345	0.18
Emb	0.0350887	0.424077	0.488	0.32
Tmem109	0.0186055	0.423697	0.107	0.035
Dek	0.0379664	0.423589	0.583	0.45
Kif20b	0.0261871	0.423588	0.143	0.06
Rbpj	0.0334889	0.422603	0.286	0.165
Aga	0.0145945	0.422455	0.119	0.04
Gm47283	0.0256064	0.421722	0.286	0.155
Polr3k	0.0196354	0.421692	0.274	0.145
Cnot2	0.0296664	0.421168	0.274	0.15
Mrpl46	0.018748	0.42076	0.214	0.1
Pms2	0.028959	0.420293	0.143	0.06
Psmc3ip	0.0363732	0.41986	0.107	0.04
Slirp	0.031486	0.419776	0.405	0.25
Ndufb9	0.00940984	0.419562	0.679	0.45
Rpgrip1	0.00263949	0.419389	0.262	0.105
Mrpl30	0.0423914	0.419322	0.536	0.37
Eif2ak1	0.0159073	0.419197	0.143	0.055
Mphosph9	0.0230794	0.419086	0.155	0.065
Rp9	0.0411867	0.418853	0.452	0.32
Nefh	0.00129508	0.418363	0.131	0.03
Pank2	0.00950325	0.418222	0.274	0.13
Morc3	0.0203867	0.418169	0.214	0.105
Cdk4	0.0202381	0.41804	0.369	0.215
Smu1	0.00139402	0.418034	0.31	0.13
Nxt1	0.00263887	0.417159	0.298	0.13
Hypk	0.00759108	0.416475	0.643	0.41
Aarsd1	0.0289348	0.416187	0.226	0.115
Usp48	0.00864083	0.415569	0.262	0.125
Rrp15	0.0499265	0.415432	0.238	0.135
Otud6b	0.0277498	0.415336	0.167	0.075
Bola3	0.0113941	0.414903	0.512	0.32
Ubn1	0.0488361	0.414832	0.286	0.165
Eftud2	0.0284646	0.414565	0.274	0.15
Bzw1	0.0113118	0.414287	0.702	0.495
Arap2	0.0221561	0.413061	0.429	0.275
Napa	0.02435	0.41225	0.333	0.195
Tsc22d2	0.00262906	0.412137	0.345	0.175
Pih1d1	0.0104727	0.412059	0.143	0.05
Smc3	0.00155669	0.410729	0.405	0.2
Gnai3	0.0309595	0.410596	0.381	0.235
Dtnb	0.00266935	0.409947	0.143	0.04
Aprt	0.00522229	0.409938	0.714	0.47
Ivns1abp	0.00440373	0.409639	0.536	0.31
Exosc8	0.00525005	0.409533	0.464	0.26
Diaph3	0.0360307	0.408595	0.107	0.04
Gba	0.027902	0.408438	0.119	0.045
Cops6	0.00398923	0.408405	0.452	0.25
Ndufa11	0.0282952	0.407998	0.595	0.415
Exoc5	0.00908944	0.407683	0.321	0.165
Tradd	0.0102181	0.407428	0.179	0.07
Chchd1	0.0150768	0.407193	0.429	0.24
Mea1	0.0183184	0.406829	0.31	0.17
Pafah1b1	0.0120374	0.406805	0.619	0.4
Med10	0.0244488	0.406654	0.452	0.29
Zfp207	0.0313104	0.406595	0.512	0.34
Trim28	0.0489166	0.406182	0.31	0.19
Mbip	0.0296902	0.405848	0.143	0.06
Actr1a	0.0124377	0.404005	0.214	0.095
Bri3bp	0.00145843	0.402799	0.25	0.095
Rpa1	0.0188768	0.401725	0.298	0.16
Cnn2	0.028937	0.400833	0.643	0.485
Ppp2cb	0.0217997	0.400268	0.167	0.07
Snf8	0.0354737	0.400004	0.298	0.175
Ptpn2	0.0121822	0.399934	0.298	0.155
Gde1	0.00195494	0.399417	0.238	0.09
Rexo2	0.0292217	0.398456	0.452	0.29
Ndufa12	0.0134832	0.397807	0.595	0.39
Rcor1	0.0134978	0.397771	0.298	0.155
Cbfa2t2	0.00849348	0.397539	0.119	0.035
Chst2	0.0196201	0.397317	0.107	0.035
Tmx3	0.00189694	0.397214	0.393	0.185
Nr1h2	0.0341045	0.397014	0.214	0.11
Rtl8b	0.0470066	0.396566	0.119	0.05
Hdlbp	0.0209698	0.39633	0.381	0.225
Psma4	0.0047477	0.395238	0.702	0.49
Dnajc3	0.0299045	0.395032	0.44	0.285
Slc43a3	0.000528961	0.394917	0.107	0.015
Ppp4r2	0.0320678	0.394343	0.56	0.385
Nop53	0.034412	0.393729	0.464	0.295
Bag1	0.0231975	0.392717	0.464	0.295
Eef2	0.00538656	0.392032	0.893	0.75
Ahnak	0.017369	0.391424	0.321	0.175
Sbno1	0.00756958	0.391153	0.464	0.275
Bag5	0.0481222	0.390662	0.143	0.065
Tmem223	0.0450033	0.38947	0.238	0.135
Rxrb	0.0171911	0.389146	0.167	0.07
Prpf4	0.0272207	0.388248	0.167	0.075
2510039O18Rik	0.0136658	0.388104	0.155	0.06
Prrc2a	0.0165871	0.388099	0.44	0.26
Ap2s1	0.00627206	0.387642	0.56	0.355
Spn	0.0213343	0.387241	0.429	0.275
3830406C13Rik	0.00656598	0.386426	0.345	0.175
Ccnd2	0.0137671	0.386192	0.738	0.55
Tnpo1	0.013764	0.386083	0.286	0.145
Lsm7	0.00920549	0.384618	0.56	0.34
Acp1	0.0445758	0.384092	0.321	0.195
Borcs8	0.0424578	0.384092	0.345	0.21
Ryk	0.0284264	0.383954	0.119	0.045
Ier5	0.0156794	0.383802	0.464	0.275
Tmem256	0.000560531	0.383677	0.548	0.29
Tax1bp1	0.0020811	0.38334	0.583	0.315
Emc8	0.0291839	0.382985	0.262	0.14
Gspt1	0.0263914	0.382095	0.524	0.34
Pkm	0.020824	0.382024	0.774	0.655
Pgls	0.0382954	0.380772	0.476	0.325
Msantd4	0.0196153	0.380261	0.167	0.07
Eif3b	0.033233	0.379752	0.369	0.225
Il6ra	0.0465145	0.379729	0.274	0.155
Rbm15	0.0194859	0.378541	0.262	0.135
Stx7	0.0127322	0.377694	0.202	0.09
Mcmbp	0.00479927	0.377125	0.333	0.165
Prmt1	0.0181997	0.376716	0.405	0.235
Stub1	0.0088638	0.376455	0.31	0.155
Eif2s3x	0.0157178	0.376244	0.369	0.205
Anxa5	0.0189913	0.375551	0.274	0.14
Kcmf1	0.0281332	0.374335	0.25	0.13
Actl6a	0.0181047	0.374333	0.321	0.175
AU020206	0.028978	0.374257	0.524	0.355
Ndufb8	0.00781335	0.37357	0.595	0.365
Lig1	0.0105649	0.373382	0.31	0.16
Psma2	0.0103229	0.373201	0.774	0.54
Arpc4	0.0164835	0.373163	0.714	0.515
Polr2i	0.00544742	0.37182	0.393	0.205
Rps15	0.000660372	0.370585	0.976	0.89
Ccnc	0.00624841	0.370365	0.226	0.095
Cers6	0.0263785	0.369308	0.119	0.045
Prdx6	0.0382583	0.369281	0.464	0.315
Prmt7	0.0439262	0.369077	0.119	0.05
Chchd2	0.00300399	0.368889	0.917	0.735
Cox4i1	0.0054044	0.368872	0.893	0.78
Erp44	0.0112415	0.368371	0.298	0.15
Npm3	0.0114968	0.368182	0.429	0.255
Pop5	0.0330169	0.368033	0.464	0.3
Eif5	0.0279929	0.367721	0.655	0.51
Sf3b2	0.00546595	0.367406	0.607	0.37
Traf3	0.0269269	0.367171	0.226	0.115
Capzb	0.0092264	0.367166	0.714	0.55
Med8	0.0141419	0.366834	0.345	0.19
Ap2m1	0.0366674	0.365267	0.381	0.235
Mllt10	0.00245023	0.364904	0.298	0.13
Ccdc47	0.0202723	0.364752	0.274	0.15
C1galt1	0.0353796	0.36456	0.274	0.155
Rsl1d1	0.0490779	0.363602	0.417	0.275
Mrpl41	0.00720661	0.363318	0.321	0.16
Tmem183a	0.0251353	0.363137	0.19	0.09
Ppp2r1a	0.0115514	0.362947	0.321	0.175
Hdgf	0.0134055	0.362597	0.5	0.33
Sub1	0.0350457	0.361905	0.845	0.71
Prr13	0.0137678	0.36184	0.583	0.375
Arhgap30	0.0310266	0.361501	0.524	0.345
Psmd7	0.0334877	0.359334	0.429	0.275
Zfp148	0.00277296	0.359107	0.381	0.19
Srrm1	0.0249887	0.358915	0.667	0.47
Fubp1	0.00985312	0.35838	0.631	0.445
Uhmk1	0.0269269	0.358199	0.226	0.115
Ddx54	0.0219641	0.357883	0.274	0.15
Klhl2	0.0299375	0.356707	0.143	0.06
Gtf2h3	0.0478045	0.356588	0.119	0.05
Tcf12	0.0116428	0.356397	0.44	0.26
Lrrc58	0.0137199	0.355849	0.25	0.12
Mdp1	0.00396981	0.355416	0.393	0.2
Ndufaf8	0.00498438	0.355321	0.5	0.27
Zfp688	0.0381278	0.353656	0.107	0.04
St13	0.014482	0.351321	0.702	0.54
Brk1	0.0101808	0.351226	0.679	0.46
Xndc1	0.029201	0.349966	0.143	0.06
Cul2	0.00236833	0.348782	0.155	0.045
Ptrh1	0.00868795	0.348735	0.119	0.035
Rab7	0.0070471	0.348732	0.429	0.235
Ecd	0.0412879	0.348496	0.19	0.095
Zfp706	0.0151132	0.347963	0.583	0.365
Lrwd1	0.0308791	0.347836	0.167	0.075
Atp2c1	0.0254512	0.347825	0.214	0.105
Rad50	0.00678454	0.34748	0.321	0.16
Blvra	0.0137609	0.346252	0.202	0.09
Ap1g2	0.0219574	0.344772	0.155	0.065
Txnl1	0.0322356	0.344374	0.429	0.275
Atp5b	0.0279912	0.343832	0.69	0.605
Zfp367	0.00366956	0.343548	0.131	0.035
Ascc3	0.0138577	0.343413	0.321	0.17
Gm2000	0.0252383	0.343314	0.44	0.275
Cab39	0.0154601	0.342871	0.464	0.28
Nr3c1	0.0240735	0.342317	0.357	0.205
Ube2n	0.0398872	0.341825	0.595	0.415
Npepl1	0.0296664	0.34168	0.274	0.15
Strbp	0.0101744	0.341401	0.214	0.095
Impa1	0.00601751	0.340817	0.369	0.19
Heatr1	0.0435741	0.340564	0.143	0.065
Ndufs2	0.0179817	0.340439	0.357	0.195
Rwdd1	0.00773767	0.339793	0.56	0.355
Wbp4	0.0423867	0.339637	0.381	0.245
Rbck1	0.0417079	0.339508	0.345	0.205
Ndufa8	0.0302214	0.33839	0.488	0.31
Swi5	0.0220815	0.33714	0.571	0.39
Ubxn4	0.0196652	0.336765	0.464	0.285
Prpf40a	0.0285898	0.336513	0.524	0.335
Lrpprc	0.0161847	0.336418	0.155	0.06
Hmgn1	0.0220322	0.33597	0.655	0.445
Mrps2	0.0128569	0.335741	0.131	0.045
Pdia4	0.00994769	0.334842	0.345	0.185
Tra2b	0.0424574	0.334644	0.726	0.61
Rpl17	0.000198958	0.334204	1	0.98
Myo9b	0.00924275	0.334187	0.202	0.085
Exosc4	0.0391558	0.333921	0.226	0.12
Ccar1	0.0254021	0.333831	0.512	0.325
Eif2s2	0.00525332	0.332743	0.81	0.645
Lsm4	0.011663	0.332736	0.631	0.425
Ptprs	0.0449332	0.332128	0.143	0.065
Rps8	4.68136e-05	0.33206	1	0.995
Mpc1	0.00966671	0.331783	0.381	0.21
Mrps36	0.0332645	0.331732	0.488	0.315
Gm16286	0.0104284	0.33062	0.452	0.255
Casc3	0.0295027	0.329646	0.167	0.075
Cyc1	0.0167401	0.329564	0.381	0.22
Arf4	0.00949804	0.329528	0.56	0.335
Mrpl51	0.0486328	0.329438	0.357	0.23
Brd2	0.0418555	0.328868	0.548	0.365
Hint1	0.027437	0.328021	0.762	0.67
Dync1h1	0.0293065	0.327754	0.286	0.155
Ppil1	0.00703874	0.3277	0.321	0.155
Tiparp	0.0255311	0.327103	0.143	0.06
Ppil4	0.00664682	0.326859	0.357	0.175
Pelo	0.0108759	0.326832	0.107	0.03
2700062C07Rik	0.0120005	0.326765	0.167	0.065
Uqcrc1	0.00755132	0.326578	0.417	0.23
Zfas1	0.0335367	0.326309	0.524	0.35
Rpl7a	0.00498584	0.325327	0.94	0.895
Nop14	0.0381134	0.32531	0.262	0.145
Psmg1	0.0239271	0.325223	0.214	0.105
Snd1	0.00420049	0.324545	0.214	0.085
Rpp25l	0.0288329	0.324417	0.262	0.14
Xlr4a	0.0091608	0.323518	0.214	0.09
Aldh18a1	0.0369072	0.322932	0.131	0.055
Rraga	0.0469203	0.322648	0.19	0.1
Parp2	0.0116736	0.322638	0.19	0.08
Prpf31	0.00472321	0.322588	0.25	0.105
Tmem234	0.0133111	0.322215	0.524	0.325
Hsph1	0.00892272	0.321813	0.429	0.24
Egln2	0.0350277	0.319668	0.179	0.085
Zfp507	0.0276079	0.318936	0.19	0.09
Prr14l	0.0416311	0.318197	0.167	0.08
Actb	0.000500503	0.318041	1	1
Cenph	0.0443017	0.317369	0.119	0.05
Mdh2	0.0415966	0.317309	0.548	0.4
Ppp1r11	0.018595	0.316644	0.476	0.3
Slc38a10	0.0434473	0.315594	0.167	0.08
Tardbp	0.00472949	0.315334	0.571	0.33
Ndufb4	0.0299582	0.314859	0.571	0.38
Hectd1	0.0029201	0.314774	0.536	0.295
Cct5	0.0279516	0.314151	0.512	0.345
Tbpl1	0.0279889	0.314005	0.214	0.105
Eef1e1	0.00384682	0.313932	0.357	0.175
Trnau1ap	0.00349822	0.313237	0.262	0.11
Agfg1	0.00733221	0.312696	0.56	0.33
Agap2	0.031827	0.312353	0.167	0.075
Umps	0.0113254	0.312095	0.143	0.05
Cxcr5	0.0300696	0.309971	0.286	0.165
Grpel1	0.0236828	0.309748	0.333	0.185
Rad23b	0.0024578	0.309593	0.417	0.21
Sf3b3	0.0404402	0.309314	0.417	0.27
Tmem259	0.0299757	0.308534	0.25	0.135
Pabpn1	0.013674	0.306688	0.571	0.375
D030056L22Rik	0.0397699	0.306497	0.179	0.085
Dedd2	0.00129642	0.306461	0.202	0.065
Ywhah	0.0302732	0.306349	0.536	0.37
Csrp1	0.0208014	0.305858	0.202	0.095
Ss18l2	0.0456447	0.305121	0.202	0.105
Rbm28	0.0230879	0.30473	0.345	0.195
Bcap29	0.0420135	0.304195	0.286	0.165
Rps25	0.00026069	0.303956	0.988	0.96
M6pr	0.0463463	0.303919	0.524	0.355
Cfap20	0.0306829	0.303895	0.202	0.1
Rasal3	0.00652373	0.303423	0.429	0.235
Snrpc	0.00995972	0.303313	0.429	0.245
Topbp1	0.0473568	0.303206	0.274	0.16
Gosr2	0.0245463	0.300847	0.226	0.115
Gnb2	0.0106121	0.300779	0.631	0.39
Arl1	0.0253437	0.300671	0.298	0.17
Scaf11	0.0490717	0.300172	0.5	0.335
Pigyl	0.0191562	0.299426	0.214	0.1
Srsf1	0.00325047	0.299261	0.536	0.305
Rps2	0.00552955	0.298931	1	0.96
Ndufv2	0.0295065	0.298854	0.512	0.335
Bcl2a1b	0.0365591	0.298471	0.679	0.53
Rpn1	0.0301272	0.297874	0.321	0.185
Psmb2	0.0210666	0.297707	0.619	0.41
Cbx5	0.00748299	0.297501	0.286	0.135
Nae1	0.0354184	0.297054	0.286	0.165
Ube2e3	0.0285604	0.296795	0.226	0.115
Cdipt	0.0258647	0.296071	0.321	0.18
Metap2	0.0289618	0.295665	0.631	0.44
Ppp1cb	0.0408607	0.295603	0.488	0.3
Zc3h15	0.0273811	0.29532	0.619	0.445
Ccna2	0.00929545	0.294281	0.119	0.035
Rpl36al	0.000530886	0.294252	0.964	0.905
Calm2	0.0384475	0.293708	0.714	0.515
Lasp1	0.0227173	0.293632	0.357	0.2
Hspb11	0.0213739	0.293533	0.226	0.11
Tor1aip1	0.0190962	0.293343	0.405	0.235
Aplp2	0.0231151	0.292152	0.214	0.105
Cdc42se1	0.00925928	0.29198	0.476	0.285
Mdfic	0.0226846	0.291279	0.202	0.095
Arih1	0.0302323	0.290232	0.417	0.255
Cfap298	0.0252457	0.290021	0.202	0.095
Tbcb	0.029894	0.289716	0.357	0.215
Vps36	0.0102641	0.289082	0.286	0.14
Coa5	0.0328251	0.288607	0.286	0.16
Ssr1	0.0239287	0.288582	0.381	0.22
Chd8	0.0445294	0.288199	0.25	0.14
Vrk1	0.0195766	0.287578	0.31	0.165
Mrpl9	0.0101547	0.287109	0.226	0.1
Polr3b	0.0202519	0.286684	0.107	0.035
Hnrnpr	0.0430502	0.28519	0.488	0.32
Sar1a	0.00877122	0.285065	0.333	0.17
Nfkbib	0.0454649	0.284692	0.238	0.13
Rab5if	0.0487475	0.283952	0.369	0.23
2900097C17Rik	0.0243486	0.283586	0.369	0.22
Atp6v1c1	0.0305025	0.282191	0.19	0.09
Znhit1	0.0353445	0.281741	0.298	0.17
Prdx1	0.0320023	0.281579	0.833	0.695
Rbmxl1	0.00690846	0.281371	0.393	0.2
Tmem134	0.00882212	0.281207	0.5	0.29
Rictor	0.0376436	0.279474	0.31	0.18
Ndufc2	0.0421795	0.278973	0.714	0.53
Myo1f	0.0294447	0.278361	0.143	0.06
Cstf3	0.0292315	0.2779	0.19	0.09
Dpy30	0.0148696	0.277495	0.405	0.23
Blmh	0.00112617	0.277399	0.369	0.165
Hook1	0.0169119	0.276316	0.155	0.06
Smndc1	0.0162823	0.276228	0.381	0.22
Polr1d	0.037158	0.275875	0.81	0.65
Emg1	0.0178328	0.275612	0.607	0.4
Fyttd1	0.0408654	0.275568	0.214	0.115
Hnrnpc	0.022725	0.27549	0.679	0.495
Gar1	0.036329	0.275402	0.298	0.17
Ndc80	0.0114362	0.275276	0.143	0.05
Hsd17b4	0.0150555	0.274002	0.119	0.04
Aifm1	0.00773866	0.273357	0.238	0.1
Grb2	0.0249053	0.272978	0.476	0.305
Hcfc1	0.0339384	0.271453	0.238	0.125
Rps26	0.000865704	0.271052	1	0.985
Psmc2	0.0129778	0.270737	0.429	0.245
Nudt5	0.0319601	0.270135	0.286	0.155
Adam10	0.0158798	0.269295	0.393	0.215
1500011B03Rik	0.00543245	0.269073	0.31	0.155
Cep57	0.0439342	0.267719	0.202	0.105
Anapc7	0.0273859	0.26757	0.119	0.045
Eno1	0.0238983	0.267047	0.607	0.4
Larp1b	0.00273298	0.266748	0.226	0.085
Pcnx	0.0289592	0.266472	0.119	0.045
BC005624	0.0185354	0.266175	0.298	0.16
Rsu1	0.0108335	0.265231	0.286	0.14
Ptbp1	0.00467518	0.264988	0.429	0.235
Cox7b	0.04348	0.26407	0.798	0.72
Esf1	0.0465001	0.263665	0.405	0.255
Chp1	0.0443802	0.262684	0.167	0.08
Slu7	0.027116	0.262679	0.167	0.075
Haus4	0.0174567	0.262303	0.19	0.085
Cog5	0.0419824	0.261572	0.19	0.095
Rpl10	0.0118026	0.261518	0.976	0.965
Atp6ap1	0.0419292	0.26072	0.167	0.08
Neat1	0.0296514	0.260657	0.429	0.26
Prdm2	0.0492342	0.259706	0.202	0.105
Alyref	0.0308706	0.259207	0.464	0.305
Skp1a	0.0443672	0.258951	0.5	0.31
Gstcd	0.0108759	0.2582	0.107	0.03
Acot9	0.0450115	0.258179	0.167	0.08
mt-Nd1	0.0165979	0.257456	0.952	0.885
Mknk2	0.0244944	0.257304	0.405	0.245
Fkbp5	0.00402463	0.25702	0.488	0.26
Ubxn1	0.0417736	0.256305	0.548	0.37
Cenpb	0.00374818	0.2563	0.238	0.095
Eif1b	0.0260892	0.255771	0.548	0.35
Paf1	0.00317407	0.255318	0.262	0.11
Ppia	0.00203211	0.254317	0.988	0.995
Parn	0.0198812	0.253909	0.19	0.085
Dnaja1	0.0483987	0.253297	0.798	0.615
Atp5l	0.0410665	0.253233	0.917	0.815
Ptrh2	0.0469711	0.251904	0.19	0.095
Stk24	0.0274549	0.251597	0.369	0.215
Tmem14c	0.0393773	0.250905	0.488	0.335
Pds5a	0.0143574	0.250194	0.488	0.3
Dph3	0.0222377	0.249343	0.381	0.225
Agfg2	0.0397777	0.248615	0.131	0.055
Med27	0.0311776	0.248607	0.119	0.045
Hipk2	0.042971	0.248409	0.19	0.095
Acaa2	0.0428287	0.248192	0.19	0.095
Csnk2a2	0.0127431	0.246582	0.298	0.155
Nup210	0.0182238	0.24548	0.333	0.175
Get4	0.0407473	0.245427	0.167	0.08
Rbms1	0.0286908	0.245117	0.274	0.145
Oat	0.005552	0.244853	0.19	0.07
Mtx1	0.0368112	0.24413	0.179	0.085
Mrpl55	0.0102325	0.242746	0.226	0.1
Gtf2h4	0.019768	0.242668	0.143	0.055
Esd	0.0313411	0.241988	0.512	0.325
Ppm1m	0.00581042	0.241927	0.19	0.07
Tpm3	0.0324458	0.24033	0.857	0.7
Pabpc1	0.0364822	0.23989	0.929	0.86
Tomm34	0.037831	0.239422	0.274	0.15
Rbx1	0.0379326	0.239024	0.821	0.655
Heg1	0.0135665	0.238039	0.298	0.15
Yrdc	0.0490799	0.237438	0.155	0.075
Fam168b	0.0142409	0.237381	0.381	0.21
Med19	0.0353272	0.237077	0.155	0.07
Nipsnap3b	0.0362939	0.235413	0.179	0.085
Snapc5	0.0418902	0.234645	0.25	0.135
Arap1	0.0365995	0.233258	0.131	0.055
Magohb	0.0107635	0.233131	0.179	0.07
BC005561	0.0245928	0.232956	0.19	0.09
Irf2bpl	0.00297713	0.232655	0.345	0.16
Impa2	0.0214139	0.232178	0.143	0.055
Eif3f	0.0294099	0.231676	0.857	0.63
Pdia6	0.000126895	0.229992	0.476	0.2
Ilf3	0.0273223	0.228257	0.286	0.155
Zap70	0.0317337	0.226673	0.631	0.415
Hdgfl2	0.00774879	0.225933	0.19	0.075
Tsr2	0.00802423	0.225684	0.119	0.035
Thrap3	0.0260967	0.224695	0.548	0.345
Hsd17b12	0.0385874	0.2245	0.25	0.135
Cyth2	0.0159016	0.22422	0.155	0.06
Mrps25	0.0237917	0.224014	0.274	0.145
Guk1	0.0324449	0.221831	0.25	0.135
Csnk1a1	0.0416327	0.221664	0.786	0.615
Rgs1	0.0223617	0.221227	0.452	0.3
Cops2	0.0327055	0.220691	0.262	0.14
Fmc1	0.0237917	0.220268	0.274	0.145
Sf3a1	0.00349451	0.22011	0.321	0.15
Dcp1a	0.00522998	0.219574	0.155	0.05
Rpl31	0.0481088	0.219074	0.976	0.885
U2af2	0.0280156	0.218267	0.512	0.345
Cyren	0.0308926	0.217975	0.119	0.045
Wdr45b	0.0219263	0.217728	0.214	0.1
Gpn3	0.00842729	0.216786	0.167	0.06
Aco2	0.0194579	0.216568	0.298	0.16
Supt6	0.0462195	0.212968	0.25	0.135
Lars2	0.0122223	0.212912	0.905	0.66
Gpr171	0.00661771	0.212754	0.202	0.08
Zmynd11	0.0372645	0.212414	0.226	0.12
Rwdd4a	0.00490155	0.211968	0.226	0.09
Ppdpf	0.0482986	0.211716	0.417	0.265
Ilk	0.0499214	0.211703	0.274	0.155
Tubb5	0.00795621	0.210148	0.81	0.63
Mms22l	0.0120049	0.209786	0.143	0.05
Fdft1	0.0480055	0.207111	0.119	0.05
Uba5	0.0188275	0.206	0.167	0.07
mt-Nd6	0.014538	0.203629	0.167	0.065
H2-Ab1	0.0254849	0.203287	0.226	0.11
Akirin1	0.034693	0.202891	0.357	0.21
Nit1	0.00271709	0.202537	0.25	0.1
Mrpl54	0.0151748	0.202252	0.464	0.265
Ppp6r1	0.0492952	0.199774	0.357	0.22
Cox20	0.0496618	0.198524	0.512	0.335
Arid4b	0.00679078	0.195009	0.405	0.215
Utp20	0.00454494	0.194633	0.202	0.075
Igha	0.0116302	0.193175	0.179	0.07
Lin54	0.0186055	0.192607	0.107	0.035
Tlk2	0.0370869	0.192606	0.214	0.11
Ncoa5	0.0152128	0.191716	0.155	0.06
Tmem30a	0.0211053	0.189927	0.405	0.24
Uxt	0.00326841	0.189632	0.214	0.08
Tacc3	0.0482076	0.189488	0.119	0.05
Pygb	0.000829872	0.188102	0.202	0.06
Ctc1	0.00978258	0.187861	0.107	0.03
Ubap2	0.00602781	0.186036	0.31	0.145
Gtf2f1	0.0351208	0.185997	0.274	0.15
Acly	0.00344707	0.185918	0.333	0.16
Rps3a1	0.0323883	0.185156	1	0.99
Rps14	0.0355189	0.184191	0.976	0.98
Tmx2	0.034042	0.183909	0.179	0.085
Vcpip1	0.00530609	0.183695	0.214	0.085
Dohh	0.0157616	0.183437	0.155	0.06
Nubp1	0.00979605	0.183056	0.369	0.185
Gps1	0.0211395	0.182965	0.274	0.14
Klc1	0.0382178	0.181058	0.19	0.095
Cpsf2	0.0163056	0.179681	0.262	0.13
N4bp1	0.00474157	0.178242	0.274	0.12
Cks2	0.000632623	0.177655	0.381	0.175
Whamm	0.00251046	0.176784	0.238	0.09
Marc2	0.047598	0.175939	0.369	0.225
Ndufs4	0.0317753	0.175467	0.476	0.285
Commd3	0.00685636	0.175405	0.417	0.215
Setd3	0.0491146	0.175217	0.298	0.175
Rock1	0.0401598	0.173259	0.679	0.455
Kif11	0.0322434	0.173141	0.143	0.06
Mta2	0.0285904	0.171915	0.333	0.185
Azin1	0.0493495	0.170166	0.452	0.295
Nsmce4a	0.00258306	0.169393	0.381	0.18
Gm19585	0.029987	0.168942	0.262	0.14
Tmem123	0.0211402	0.168738	0.369	0.21
Podnl1	0.0341872	0.168656	0.202	0.1
Pon2	0.017998	0.164715	0.321	0.175
Cul5	0.0299602	0.162182	0.238	0.125
Ccdc6	0.0103073	0.162155	0.179	0.07
Ncoa4	0.0100418	0.161577	0.179	0.07
Gins4	0.0342571	0.160551	0.155	0.07
Tmed8	0.0219742	0.160069	0.131	0.05
Galnt1	0.0369195	0.15957	0.345	0.205
Uchl3	0.0230251	0.159477	0.381	0.215
Vamp7	0.0484996	0.158248	0.179	0.09
Hars	0.0451683	0.157384	0.25	0.135
Emd	0.0007847	0.153463	0.44	0.2
Ltn1	0.0457545	0.150483	0.19	0.095
Strn	0.0358247	0.150294	0.202	0.1
Kif15	0.0050176	0.147572	0.155	0.05
Pdcd6ip	0.0283024	0.144433	0.417	0.245
2310039H08Rik	0.00158979	0.143427	0.274	0.105
Rps9	0.0238273	0.142613	1	0.995
Amfr	0.00699305	0.142063	0.25	0.11
Sclt1	0.0189022	0.140507	0.143	0.055
Tmem209	0.0414672	0.140099	0.179	0.085
Ddx49	0.0294814	0.1394	0.226	0.11
Sdad1	0.0163857	0.139068	0.226	0.105
Topors	0.00666779	0.137281	0.238	0.1
Nfx1	0.0380411	0.136715	0.405	0.235
Ndufs1	0.0448596	0.134681	0.19	0.095
Mrpl43	0.0385157	0.132793	0.345	0.2
Lpgat1	0.0201239	0.132752	0.143	0.055
Gapvd1	0.0403185	0.13264	0.321	0.185
Snrnp27	0.049748	0.132141	0.464	0.295
Snhg5	0.0315877	0.131957	0.167	0.075
Chchd10	0.0427486	0.131374	0.238	0.125
Etfa	0.030048	0.131332	0.321	0.18
Mmd	0.0301692	0.130183	0.286	0.155
Jade2	0.0408761	0.129936	0.19	0.095
Tnfrsf4	0.0416737	0.129267	0.524	0.345
Epb41	0.0480632	0.128652	0.286	0.165
Zfp672	0.0315698	0.127556	0.214	0.105
Pold3	0.0204277	0.12681	0.214	0.1
Rnf10	0.0486287	0.123641	0.429	0.26
Rftn1	0.012267	0.12352	0.226	0.1
Pdcd10	0.0371605	0.122513	0.536	0.35
Rpl9-ps6	0.0318367	0.120202	0.381	0.215
Tent2	0.0402607	0.119904	0.238	0.125
Rabep1	0.0247932	0.119655	0.179	0.08
Paxbp1	0.0232556	0.117743	0.357	0.195
Mtdh	0.029504	0.117647	0.512	0.32
Fuca1	0.0339377	0.114156	0.274	0.145
Ninj1	0.0392147	0.113776	0.107	0.04
Wdr83os	0.0319569	0.113521	0.643	0.43
Bola1	0.0230614	0.111946	0.167	0.07
Las1l	0.0477108	0.111172	0.202	0.105
Exosc7	0.0484752	0.107239	0.238	0.13
Pmepa1	0.0482808	0.105941	0.298	0.17
Tbl3	0.0452785	0.104662	0.143	0.065
Cd2bp2	0.0365357	0.104644	0.238	0.125
Srek1	0.0387811	0.102625	0.333	0.195
Chmp4b	0.0497035	0.101436	0.667	0.455
Oser1	0.0400487	0.0986479	0.179	0.085
Dync1li1	0.0218603	0.0977892	0.25	0.125
Tnfsf10	0.00934432	0.0971304	0.155	0.055
Sdhc	0.0182795	0.0968776	0.25	0.12
Mapk3	0.0413196	0.0948607	0.214	0.11
Brip1os	0.0100167	0.0937945	0.107	0.03
Slc20a1	0.0324169	0.0918592	0.214	0.105
Bmp2k	0.0363773	0.0909462	0.25	0.13
Ddx10	0.0451683	0.0905999	0.25	0.135
Ccdc25	0.00494929	0.0842455	0.345	0.165
Hipk1	0.0352302	0.0747553	0.429	0.25
Zdhhc2	0.0214139	0.0726416	0.143	0.055
Dda1	0.0202095	0.0649164	0.286	0.145
Apopt1	0.00689923	0.0630407	0.31	0.15
Cdc40	0.0326927	0.0617142	0.357	0.2
Msto1	0.00522998	0.0614087	0.155	0.05
Ube2j1	0.0110524	0.0599744	0.321	0.155
Zbtb8os	0.0484232	0.0577634	0.345	0.205
Zfp397	0.0313408	0.0572429	0.202	0.095
Trpc4ap	0.0109458	0.0545329	0.31	0.15
Sema4d	0.0440112	0.0535426	0.333	0.19
Eif4e2	0.02185	0.0514261	0.452	0.27
Glyr1	0.0211963	0.0506908	0.381	0.21
Ythdf2	0.0430415	0.0500785	0.393	0.23
Ahsa1	0.0489676	0.0493403	0.429	0.27
Gadd45b	0.00305663	0.0457856	0.655	0.38
Gm45716	0.0325979	0.0408344	0.393	0.24
Ifi27l2a	0.0381825	0.0368389	0.738	0.785
Rprd1b	0.0242001	0.0339883	0.238	0.12
Tdg	0.0413196	0.0314372	0.214	0.11
Me2	0.0235197	0.025471	0.214	0.1
Spag7	0.0118647	0.0246425	0.262	0.12
Nsmce1	0.029934	0.0224321	0.25	0.13
Smurf2	0.022218	0.0223969	0.238	0.12
Slc6a6	0.0401494	0.0212424	0.262	0.14
Sec62	0.0295244	0.0180629	0.667	0.45
Actr1b	0.0271388	0.0158531	0.179	0.08
Recql	0.0394497	0.0122801	0.131	0.055
Pus10	0.0245805	-0.0131782	0.167	0.07
Pphln1	0.00492837	-0.0201777	0.202	0.075
Gtf3a	0.0480964	-0.0204898	0.274	0.15
Hace1	0.0314649	-0.0237018	0.119	0.045
Dkc1	0.0201288	-0.02773	0.298	0.15
Sirt2	0.0405819	-0.0325952	0.238	0.12
Trap1	0.0423642	-0.0376983	0.155	0.07
Phf14	0.0355226	-0.0540571	0.357	0.2
Ywhaq	0.0408607	-0.0635106	0.476	0.305
Insig1	0.0153733	-0.0775098	0.131	0.045
Wac	0.049878	-0.0960042	0.345	0.195
Zzz3	0.0442552	-0.100441	0.262	0.14
Acbd5	0.0460264	-0.104753	0.274	0.15
Rab1a	0.0353909	-0.10537	0.298	0.165
Ggh	0.0304242	-0.124056	0.155	0.065
Ppp2r5d	0.0378647	-0.200944	0.179	0.085
Rpl37a	0.00210355	-0.204074	1	0.995
1110065P20Rik	0.0107734	-0.210002	0.238	0.105
Rpl36	0.00479747	-0.215602	1	0.995
Rpl35a	0.0018065	-0.218887	1	0.99
Rpl22	0.0071004	-0.225511	0.988	0.985
Rpl34	0.0131982	-0.228335	0.976	0.99
Rps24	0.00499025	-0.249888	1	0.99
Tmsb4x	0.0148659	-0.251703	0.976	1
Rpl38	0.000578068	-0.25294	0.988	0.995
Snx4	0.0354478	-0.256817	0.274	0.145
Rps21	0.0052155	-0.268339	1	0.995
Rpl27a	0.000202103	-0.269609	1	0.995
Fau	3.05746e-05	-0.271464	1	0.995
Rpl37	1.856e-05	-0.310648	1	0.995
Trbc2	0.0383757	-0.326333	0.976	0.945
Myl12b	0.038592	-0.332945	0.738	0.775
Hspa1b	0.0164871	-0.335831	0.345	0.495
Gm10076	0.0355603	-0.340038	0.833	0.83
Ptpn18	0.00287292	-0.342251	0.833	0.85
Rpl35	0.000549967	-0.343426	0.988	0.99
Rpl18a	0.00037927	-0.347427	0.976	1
Rps15a	0.000111727	-0.352655	1	1
Pfdn5	0.0137518	-0.355675	0.881	0.865
Ly6e	0.0297614	-0.36526	0.726	0.76
Uba52	0.000296619	-0.36766	1	0.97
H2-K1	0.0033086	-0.372485	0.964	0.975
Cd52	0.00720135	-0.375231	0.952	0.975
Ssh2	0.028313	-0.394146	0.274	0.4
Ubb	0.000182675	-0.419706	0.964	0.955
Fth1	0.00791459	-0.420438	0.905	0.92
Ptprcap	0.022375	-0.430495	0.893	0.825
H2-D1	0.00117862	-0.449821	0.964	0.945
Hist1h2ae	0.0345634	-0.45147	0.167	0.075
Tle5	0.0337246	-0.465851	0.643	0.695
Laptm5	0.00345799	-0.476739	0.762	0.845
Rgs10	0.0019952	-0.484164	0.643	0.75
mt-Cytb	0.00282128	-0.490238	0.976	0.98
Trac	0.00405734	-0.492663	0.905	0.955
Shisa5	0.00301325	-0.495265	0.762	0.84
Cd3g	0.00410674	-0.504637	0.905	0.905
Tmsb10	3.02063e-06	-0.508861	0.988	0.99
Cd3d	0.00277787	-0.512058	0.905	0.925
Stk17b	0.0262339	-0.515014	0.69	0.68
Ms4a4b	0.0178532	-0.53932	0.536	0.625
Clec2d	0.0348996	-0.548068	0.488	0.565
Fyb	0.0439021	-0.566115	0.714	0.66
Rpl39	2.89423e-09	-0.567268	1	1
Rps28	6.8201e-10	-0.576207	0.988	1
Zfp36l1	0.000697911	-0.609767	0.5	0.725
Ms4a6b	0.022275	-0.615763	0.583	0.62
Rps29	7.70599e-15	-0.624874	1	1
Pnrc1	0.0492301	-0.632713	0.655	0.675
Ighm	0.00901616	-0.634159	0.286	0.43
Ipcef1	0.0268089	-0.668752	0.31	0.425
Skap1	0.0135937	-0.684236	0.488	0.57
Limd2	0.0108579	-0.708816	0.643	0.685
Klf2	0.0160388	-0.715724	0.119	0.255
2310001H17Rik	0.0206244	-0.718775	0.5	0.59
Rnaset2b	0.00717815	-0.722072	0.5	0.59
Tespa1	0.00888785	-0.730854	0.357	0.49
Rps27	2.73405e-13	-0.745858	1	1
mt-Nd4l	0.000953896	-0.797858	0.774	0.785
Gimap3	0.0243884	-0.800568	0.631	0.635
Arhgef1	0.00489575	-0.816475	0.56	0.62
Btg1	1.58788e-05	-0.820625	0.869	0.965
Chd2	0.0370397	-0.852201	0.357	0.43
Clk1	0.000436809	-0.885848	0.464	0.625
Ikbke	0.018796	-0.895397	0.083	0.195
Sh2d1a	0.0085332	-0.896744	0.476	0.605
Evl	0.0072278	-0.971211	0.214	0.365
Klhl24	0.0436885	-0.971798	0.167	0.27
Rsrp1	0.0030368	-0.972397	0.44	0.57
5031425E22Rik	0.0198347	-0.975884	0.202	0.335
Arhgap15	0.0316487	-0.985888	0.345	0.425
Arhgap45	0.00236924	-1.00589	0.429	0.56
Ankrd44	0.0277009	-1.00672	0.333	0.425
Cbr1	0.0413861	-1.01021	0.131	0.225
Sun2	0.023558	-1.04196	0.119	0.225
Trp53inp1	0.000956	-1.05695	0.238	0.425
Trim12a	0.0207803	-1.09708	0.107	0.22
Dusp1	0.0173501	-1.11196	0.44	0.55
Izumo1r	0.00152452	-1.11974	0.417	0.555
Hspa1a	0.000352547	-1.18982	0.214	0.455
Junb	0.00141773	-1.20546	0.643	0.75
St8sia4	0.0246565	-1.27657	0.202	0.305
Zfp945	0.0227754	-1.28938	0.024	0.105
Nsg2	0.000405062	-1.34616	0.155	0.365
AW011738	0.0395086	-1.3778	0.25	0.34
Wdr73	0.0400145	-1.43846	0.036	0.11
Sostdc1	0.037032	-1.45279	0.036	0.115
Ssbp2	0.0124484	-1.46411	0.071	0.185
Xpr1	0.0478387	-1.47958	0.083	0.165
Zbtb20	0.00279045	-1.57885	0.107	0.26
Ptger4	0.0450424	-1.63816	0.06	0.14
Defa30	0.00284385	-1.76768	0.012	0.125
Nr4a3	0.0160296	-1.93548	0.048	0.145
St3gal1	0.0157231	-1.94341	0.071	0.175
Icam2	0.000944947	-2.08088	0	0.12
Defa21	0.00677179	-2.17687	0.036	0.145
Defa17	0.00891409	-2.25623	0.012	0.1
Defa22	8.09192e-05	-3.17392	0	0.165
Defa24	1.90941e-07	-3.82234	0.012	0.285

## Sheet: Th17
gene	p_val	avg_log2FC	pct.1	pct.2
Lgals1	5.38e-09	1.216	0.517	0.245
Gsk3b	0.00299513	0.524816	0.384	0.238
Cycs	0.0191269	0.295435	0.384	0.256
Slc2a3	0.000428373	2.1097	0.139	0.043
Anp32a	0.0241336	0.168031	0.616	0.444
Fabp6	4.32e-09	1.98483	0.272	0.065
Chst2	1.26e-05	1.73432	0.126	0.022
2200002D01Rik	4.01e-06	1.69197	0.126	0.018
Ccr9	4.47e-05	1.10578	0.384	0.202
Lilr4b	4.3e-07	1.62038	0.371	0.155
Fabp2	0.00581321	1.52836	0.132	0.058
Ankrd40	2.6e-05	1.51425	0.185	0.058
Itga4	0.00546071	0.440175	0.437	0.292
Pip4k2b	0.00174615	1.41464	0.113	0.036
Klf10	0.001819	1.41281	0.139	0.051
Hlf	2.35e-05	1.37	0.212	0.072
Cd28	0.000154612	0.540126	0.49	0.271
Cpd	4.03e-06	1.35173	0.272	0.097
Gm5547	5.1e-05	1.34746	0.152	0.04
Ccl5	0.00306937	0.747225	0.318	0.181
Abcb1a	0.000436343	1.3322	0.159	0.054
Twf1	0.000398882	1.32567	0.106	0.025
Trappc3	0.000308585	1.32119	0.159	0.054
1600014C10Rik	0.000245454	1.31205	0.159	0.054
Dusp6	1.91e-06	1.30894	0.291	0.105
Cxcr4	0.00651046	-1.80794	0.079	0.17
Fabp5	1.21e-06	1.29315	0.199	0.047
Furin	1.36e-07	1.28714	0.338	0.126
Mob2	0.000222404	1.27136	0.192	0.072
Fdxr	0.00178774	1.26637	0.119	0.04
E4f1	4.29e-06	1.26574	0.152	0.029
Samm50	0.000311522	1.23566	0.172	0.061
Lztfl1	0.00134126	1.2329	0.311	0.181
Ltn1	0.000107681	1.23225	0.139	0.036
Lag3	0.0274299	0.575275	0.205	0.119
Nkap	0.00151143	1.20744	0.159	0.065
Mrpl40	0.00100592	1.20652	0.113	0.032
Cst7	4.01e-05	1.19789	0.212	0.076
Rbm24	0.0158049	1.19151	0.119	0.054
Mettl9	0.001945	1.18119	0.106	0.032
Utp14a	0.000417014	1.18025	0.113	0.029
Stk26	0.000469987	1.17935	0.199	0.083
Atxn1	7.83e-06	1.17082	0.344	0.152
Nelfa	0.00199849	1.1564	0.106	0.032
Ubr5	0.000107561	1.13263	0.225	0.087
Ndufaf4	0.014763	1.11804	0.119	0.054
Ctla4	0.0357277	0.289952	0.43	0.307
Commd8	6.11e-05	1.10719	0.205	0.072
S100a6	6.59e-05	1.10658	0.424	0.249
Il2ra	0.043591	-0.927589	0.179	0.249
Icam1	0.0262626	1.10293	0.166	0.094
Gngt2	6.24e-05	1.08652	0.272	0.116
Cd247	5.55e-07	1.06668	0.364	0.144
Tnfsf8	0.00092155	1.0579	0.265	0.137
Ankra2	0.0258079	1.0418	0.113	0.054
Gm12840	0.00418926	1.02696	0.272	0.155
Slfn1	6.6e-05	1.0217	0.212	0.076
Smarcb1	0.00163438	1.01699	0.166	0.069
Lrrcc1	0.00409733	1.00584	0.113	0.04
Akt2	0.0120744	0.993031	0.132	0.061
Naa50	2.93e-05	0.986683	0.219	0.076
Ehd1	0.000818663	0.974848	0.205	0.09
Smco4	0.000147641	0.965745	0.358	0.191
Ptpn6	0.0063308	0.956327	0.166	0.079
Grap2	0.00114246	0.955198	0.219	0.101
Slc43a2	0.000261365	0.951575	0.179	0.061
Ezh2	0.0039464	0.949555	0.119	0.043
Gpr55	0.00373201	0.946857	0.119	0.043
Strap	0.00109219	0.945308	0.192	0.083
Asb2	0.000204363	0.938186	0.351	0.188
Ufm1	0.000628859	0.93664	0.245	0.116
Apol7e	0.00484503	0.935246	0.166	0.076
4930503L19Rik	5.09e-05	0.933822	0.258	0.101
Sdf2l1	0.00686399	0.930134	0.106	0.04
Washc4	0.00184859	0.925505	0.132	0.047
Itpk1	0.00139031	0.920808	0.159	0.061
Copb1	0.00256042	0.9201	0.179	0.079
Siva1	0.0081983	0.919615	0.139	0.061
Nubp1	0.0325675	0.918917	0.119	0.061
Prr13	2.96e-07	0.917609	0.543	0.289
Actn2	0.00377297	0.909886	0.225	0.119
Hook3	0.000743643	0.906556	0.199	0.083
Nop56	0.017219	0.904903	0.212	0.13
Hsf1	0.00177696	0.903967	0.139	0.051
Cd3g	8.83e-12	0.902056	0.821	0.498
Rbmx	0.0141654	0.892727	0.152	0.076
Lsm3	0.00218012	0.88657	0.212	0.105
Ppp4r3a	0.00234245	0.885294	0.265	0.144
Mrpl34	0.000157091	0.882128	0.252	0.108
Slc25a4	0.000242959	0.880392	0.298	0.144
Klk8	0.00012278	0.879714	0.252	0.105
Ddit3	0.00216701	0.876529	0.159	0.065
Atp6v0a2	0.00185612	0.87324	0.179	0.076
Art2b	0.00284551	0.87244	0.159	0.065
Nabp2	0.00728713	0.871181	0.166	0.079
Trnt1	0.0225119	0.866195	0.132	0.065
Evi2a	0.00432658	0.866062	0.106	0.036
Mrpl21	0.024657	0.865067	0.172	0.097
Rnf213	0.00803998	0.863229	0.113	0.043
Itga1	0.00304785	0.862902	0.146	0.058
Pmm2	0.00769104	0.862367	0.139	0.061
Zcchc17	0.00668313	0.850969	0.179	0.09
Atp11b	0.00439699	0.847249	0.298	0.177
Cep57	0.0185297	0.841745	0.113	0.051
Foxn2	0.00467962	0.841067	0.192	0.094
Hist1h2be	0.0197838	0.838019	0.139	0.069
Cks2	0.0311349	0.837896	0.106	0.051
Gm42418	1.84e-10	0.837105	1	1
Lemd2	0.0173222	0.837018	0.119	0.054
Grap	0.00125669	0.836029	0.238	0.116
Nbeal1	0.0132349	0.835187	0.172	0.09
Plekho1	0.031571	0.831607	0.106	0.051
Galnt2	0.00162149	0.82829	0.205	0.094
Ankmy2	0.0292078	0.824532	0.113	0.054
Gna15	0.00821239	0.82364	0.106	0.04
Fkbp8	0.00029709	0.822965	0.338	0.184
Tgtp2	0.0137698	0.822397	0.106	0.043
Vim	1.09e-05	0.820426	0.49	0.278
Kmt2d	0.00014793	0.819337	0.225	0.087
Nfyb	0.00308186	0.815694	0.139	0.054
Mtrex	0.000550662	0.813965	0.159	0.054
Plac8	0.0116118	0.813829	0.205	0.112
Atp6v1b2	0.00332547	0.812269	0.132	0.051
Nedd9	0.000616512	0.812021	0.245	0.112
Gbp4	0.00212491	0.809996	0.238	0.123
Meaf6	0.0220217	0.809986	0.106	0.047
Smim7	0.0321605	0.807881	0.106	0.051
Tbc1d5	0.00624689	0.807253	0.132	0.054
Plcl2	0.0144053	0.804686	0.106	0.043
Gzma	3.07e-05	2.47883	0.139	0.032
Crmp1	0.00524111	0.801741	0.139	0.058
Hpf1	0.0146649	0.801152	0.146	0.072
Hcls1	0.00124572	0.80076	0.344	0.199
4921524J17Rik	0.0131818	0.799233	0.205	0.116
AI504432	0.00205268	0.798118	0.285	0.159
Srp19	0.000895866	0.797129	0.272	0.134
Glrx	0.00296699	0.794859	0.238	0.119
Upf3a	0.0061175	0.793204	0.132	0.054
Dbnl	0.00161765	0.790787	0.245	0.123
Plagl2	0.00332548	0.790249	0.132	0.051
Zfp945	0.00381655	0.789818	0.146	0.061
Polr1c	0.0047475	0.788792	0.106	0.036
Rgs19	0.0126745	0.786469	0.106	0.043
Psma6	5.79e-05	0.785607	0.298	0.134
Bcap29	0.0280563	0.783884	0.119	0.058
Abraxas2	0.00840263	0.781652	0.106	0.04
Nkapd1	0.0106758	0.781322	0.126	0.054
Pde5a	0.0217143	0.780681	0.172	0.097
Lcor	0.00368826	0.778829	0.119	0.043
Clptm1	0.0113072	0.77778	0.119	0.051
Commd4	0.00488712	0.77718	0.219	0.116
Zwint	0.00182816	0.776295	0.179	0.076
Nktr	0.000179615	0.772745	0.457	0.271
Mrpl55	0.0128803	0.772138	0.106	0.043
AU020206	9.67e-05	0.771791	0.55	0.357
Twsg1	0.0302864	0.769203	0.113	0.054
Commd6	0.00295808	0.768976	0.245	0.126
Rgs1	8.56e-05	0.768947	0.649	0.433
Fbxo8	0.0127491	0.765342	0.113	0.047
Sh3gl1	0.00958839	0.765197	0.232	0.13
4833445I07Rik	0.00608553	0.765023	0.132	0.054
Thada	0.0162116	0.760001	0.126	0.058
Psmc1	0.0114609	0.759439	0.172	0.087
Mrps25	0.0249716	0.751229	0.119	0.058
Cd4	0.000213774	0.750587	0.397	0.22
Sarnp	3.25e-05	0.749739	0.51	0.292
Gzmb	5.15e-06	2.05066	0.225	0.072
Degs1	0.0495768	0.746721	0.106	0.054
Nebl	0.0180845	0.746681	0.119	0.054
Fundc2	0.000173334	0.746259	0.384	0.206
Abr	0.0130182	0.74623	0.159	0.079
Mtmr6	0.0242937	0.744607	0.106	0.047
Anp32e	0.00163832	0.741994	0.318	0.177
Bcl2a1d	0.000193003	0.741227	0.351	0.181
Mkrn1	0.000427189	0.738237	0.318	0.166
Nans	0.00177302	0.737399	0.166	0.065
Gpr174	0.00862117	0.73659	0.159	0.076
Dleu2	0.0145995	0.733303	0.258	0.155
Ube2a	0.0359649	0.732359	0.152	0.087
Def6	0.0157115	0.731462	0.166	0.087
Tcrg-C2	0.0134382	0.730404	0.139	0.065
Gripap1	0.0312581	0.729286	0.113	0.054
Slirp	0.00271698	0.727677	0.238	0.126
Gm20186	0.00442871	0.725912	0.45	0.307
Maco1	0.0232473	0.725849	0.106	0.047
Sh2d2a	0.000966753	0.725004	0.331	0.181
Cd3e	1.38e-08	0.723507	0.755	0.426
Ifi47	0.000771103	0.722635	0.318	0.173
Ly6a	0.000108588	0.718612	0.45	0.253
Sirt2	0.00268964	0.717652	0.179	0.083
Psip1	0.00052867	0.717246	0.325	0.173
Eif3c	0.00015234	0.715298	0.43	0.238
2610507B11Rik	0.00312094	0.715048	0.185	0.083
Gskip	0.0136248	0.714708	0.152	0.076
Rcbtb2	0.0229074	0.713437	0.278	0.184
Mettl23	0.000417819	0.711762	0.377	0.202
Eid1	0.00745631	0.709103	0.205	0.108
Ccnd2	0.00243729	0.708708	0.583	0.458
Ahi1	0.00355367	0.708031	0.139	0.054
Ctsa	0.0152045	0.706427	0.185	0.101
Upf3b	0.000605593	0.705424	0.219	0.094
Vamp3	0.0324588	0.702001	0.106	0.051
Ulk2	0.00697478	0.701721	0.126	0.051
Comt	0.00679039	0.701448	0.172	0.083
Kctd10	0.0146357	0.697477	0.106	0.043
Btbd19	0.0234764	0.6958	0.106	0.047
Zswim8	0.00673385	0.693242	0.119	0.047
Sgk1	0.00619976	0.690959	0.119	0.047
Echs1	0.0482454	0.69089	0.139	0.079
Nars	0.00155482	0.690115	0.245	0.119
Gm20069	0.00317655	0.687484	0.172	0.076
Add3	0.000666829	0.681286	0.225	0.097
Mcm6	0.00804278	0.681066	0.146	0.065
1300002E11Rik	0.0360179	0.680835	0.179	0.108
Atp6v1c1	0.00261248	0.676536	0.113	0.036
Cib1	0.0243318	0.676146	0.199	0.116
Desi1	0.00621431	0.674414	0.132	0.054
Rpl5	0.000293136	0.67013	0.775	0.664
1110059G10Rik	0.0357365	0.669859	0.106	0.051
Tent4b	0.0166741	0.669358	0.146	0.072
Ppp2r5c	0.00117596	0.669032	0.364	0.22
Adgrl1	0.010133	0.667077	0.132	0.058
Brd4	0.00113643	0.666509	0.325	0.181
Slk	0.0111661	0.666366	0.219	0.119
Psen1	0.00477405	0.664812	0.152	0.065
Pdpk1	0.0347388	0.662532	0.179	0.105
Phf5a	0.0306531	0.662105	0.152	0.083
2810013P06Rik	0.0280875	0.661028	0.285	0.191
Tut7	0.00130123	0.65741	0.391	0.224
Fam102a	0.00254125	0.656806	0.291	0.162
Neb	0.0226909	0.656087	0.139	0.069
Zfp950	0.0495072	0.653734	0.126	0.069
Ccdc124	0.00125016	0.653665	0.199	0.083
Npepps	0.0359735	0.652937	0.126	0.065
Ndufa6	0.000334695	0.652496	0.556	0.379
Dpysl2	0.00453616	0.649627	0.205	0.101
Plekha2	0.0104695	0.648385	0.152	0.072
Lat	8.12e-06	0.646635	0.609	0.357
Coq2	0.00390862	0.642843	0.126	0.047
Sbno1	0.00182607	0.641833	0.311	0.177
Chd3	5.37e-05	0.639292	0.483	0.264
Ralgps2	0.0068695	0.637211	0.199	0.101
Ankrd12	2.37e-05	0.633484	0.556	0.321
Ldlrad4	0.00331213	0.631486	0.146	0.058
Tmsb15b1	0.0318253	0.630964	0.113	0.054
Uqcrfs1	0.00593066	0.627989	0.272	0.159
Las1l	0.0220781	0.627332	0.192	0.108
Mcm4	0.0150268	0.623511	0.106	0.043
Ypel5	0.00151705	0.623455	0.192	0.079
Slc25a11	0.0101565	0.620097	0.146	0.069
Hnrnpul2	0.0188382	0.619102	0.325	0.224
Tex2	0.00611602	0.617857	0.139	0.058
Rnf4	0.00140065	0.617539	0.212	0.094
Atxn10	0.0297705	0.616854	0.172	0.097
Pspc1	0.026797	0.614875	0.159	0.087
Helz	0.022987	0.613999	0.232	0.141
Gm16286	0.00106624	0.613446	0.311	0.162
Epb41	0.00442242	0.610147	0.252	0.137
Ikbkb	0.00545344	0.608828	0.305	0.181
Cox7a2l	0.00122655	0.606308	0.536	0.368
Ppp1r10	0.00101231	0.605864	0.503	0.321
Ide	0.0139831	0.604045	0.152	0.076
Tsc22d4	0.000369759	0.602803	0.642	0.466
Rpl13a	8.11e-08	0.599922	0.974	0.881
Smad2	0.00305631	0.59986	0.152	0.061
Fryl	0.00348614	0.598993	0.397	0.253
Rbm27	0.0170075	0.596579	0.172	0.09
Mbd1	0.0289264	0.592985	0.139	0.072
Cox4i1	6.73e-06	0.592048	0.815	0.596
S100pbp	0.00482233	0.591708	0.119	0.043
Psma2	9.29e-05	0.590786	0.583	0.361
Ddx39	0.00195586	0.590375	0.199	0.087
Senp6	0.00434956	0.589872	0.391	0.249
Rb1cc1	0.00480813	0.589338	0.258	0.141
Lilrb4a	0.000350899	0.589212	0.285	0.134
Vav1	0.0221815	0.589044	0.152	0.079
Stim2	0.00930837	0.588026	0.106	0.04
Csnk1d	0.0166959	0.587645	0.238	0.144
Psmd3	0.0054854	0.587186	0.152	0.065
Denr	0.00501224	0.58622	0.285	0.166
Cyb5b	0.00080055	0.585926	0.179	0.069
Egln1	0.0411897	0.5856	0.179	0.105
Xpa	0.0246208	0.585311	0.159	0.087
Ebna1bp2	0.00226847	0.584057	0.179	0.076
Ccdc88c	0.0352273	0.582401	0.252	0.162
Psmd13	0.018046	0.582022	0.185	0.101
Ankrd17	0.00488485	0.580959	0.384	0.242
Safb2	0.024746	0.580473	0.252	0.155
Rbm28	0.017241	0.57947	0.166	0.087
Plaat3	0.00389645	0.578563	0.358	0.227
Twf2	0.00140663	0.578155	0.258	0.126
Acly	0.0365767	0.577786	0.179	0.105
Psma5	0.00334699	0.576982	0.272	0.148
Zfp706	0.00193118	0.57625	0.391	0.238
Sytl2	0.00357404	1.34278	0.113	0.04
Baz1b	0.00351472	0.573972	0.245	0.126
Haus3	0.0085194	0.573546	0.212	0.112
Cand1	0.0255931	0.573098	0.126	0.061
Ap1g1	0.00612332	0.571329	0.166	0.076
Man1a2	0.0135924	0.571295	0.225	0.126
Id2	0.000188158	0.570276	0.762	0.603
Rnf168	0.0049915	0.569864	0.119	0.043
Kpnb1	0.0134938	0.569709	0.166	0.083
Ensa	0.00938446	0.56861	0.205	0.108
Cd6	9.25e-05	0.568158	0.43	0.231
Ahnak	0.0110434	0.567421	0.49	0.357
Cct4	0.00166882	0.566953	0.358	0.209
Ube2h	0.00232286	0.566877	0.364	0.217
Ptpn9	0.0373941	0.566648	0.106	0.051
Cnppd1	0.0189846	0.565221	0.185	0.101
Tufm	0.0444022	0.560725	0.113	0.058
Srgn	0.00504463	0.336904	0.874	0.769
Abhd17a	0.0027067	0.559122	0.278	0.148
Fyb	0.000119221	0.559059	0.543	0.318
Maf	0.000535422	0.557982	0.768	0.606
Tecpr1	0.00598402	0.556077	0.278	0.155
Cap1	3.47e-05	0.555663	0.411	0.195
Baz2a	0.00921525	0.555627	0.238	0.134
Riok1	0.0390289	0.554369	0.166	0.094
Map3k5	0.0325467	0.553692	0.113	0.054
Pdcd5	0.00296356	0.553647	0.377	0.227
Top1	0.00103905	0.552071	0.543	0.368
Atp2a2	0.00819654	0.551978	0.245	0.137
Pigx	0.00664161	0.550912	0.205	0.105
Mrpl57	0.00324684	0.54849	0.325	0.188
Nus1	0.0129683	0.54798	0.119	0.051
Adipor1	0.000721047	0.546939	0.238	0.105
Phax	0.0373684	0.546161	0.139	0.076
Sfxn1	0.0149683	0.545337	0.166	0.083
Arhgdib	0.000231594	0.544075	0.775	0.614
Psmc5	0.0267985	0.544037	0.185	0.105
Galnt6	0.00338867	0.54361	0.159	0.065
Hnrnpll	0.0301832	0.543081	0.219	0.13
Iffo2	0.00533374	0.540845	0.106	0.036
Il17a	9.15e-09	3.1502	0.199	0.032
Tor1aip2	0.000986718	0.539885	0.291	0.141
Rnf43	0.0256279	0.539318	0.106	0.047
9930111J21Rik2	0.00475473	0.539276	0.278	0.155
Bet1l	0.0204783	0.537851	0.139	0.069
Tnfaip8	0.00095639	0.537788	0.43	0.264
Usp34	0.0157634	0.534597	0.318	0.202
Sde2	0.0162052	0.5345	0.132	0.061
Ccdc59	0.0355742	0.533256	0.225	0.144
4833420G17Rik	0.0127299	0.53103	0.258	0.152
Ndufv2	0.024268	0.530703	0.265	0.166
Med11	0.00812641	0.52896	0.126	0.051
Arpc5	0.00359717	0.528498	0.49	0.329
Nol12	0.0325467	0.526126	0.113	0.054
Gclc	0.0108941	0.525632	0.159	0.076
Taf7	0.0124833	0.525563	0.232	0.13
Il22	6.26e-05	1.67561	0.106	0.018
Fmr1	0.00229199	0.52455	0.205	0.094
Cabin1	0.0410734	0.521679	0.159	0.09
Afg3l1	0.0341831	0.521604	0.113	0.054
Aph1a	0.013675	0.518282	0.212	0.116
Tceal9	0.000564938	0.51689	0.225	0.094
Glyr1	0.00111036	0.516889	0.238	0.108
Zfp207	0.000667563	0.515902	0.417	0.235
Socs4	0.0257495	0.513775	0.166	0.09
Lars2	0.000397501	0.511709	0.834	0.65
Lsp1	0.00224697	0.510732	0.656	0.477
Mob1a	0.00539245	0.510437	0.325	0.191
Pfkp	0.00169223	0.509698	0.285	0.148
Trib2	0.0169221	0.507769	0.278	0.177
Ubash3a	0.019035	0.506612	0.159	0.079
Eif1a	0.0374889	0.506394	0.172	0.101
Trappc6b	0.00162221	0.506361	0.245	0.116
Nol8	0.0464652	0.506358	0.132	0.072
Zmat5	0.038754	0.505566	0.166	0.094
Ddit4	0.00776578	0.505536	0.318	0.191
Slc16a6	0.0204241	0.505149	0.113	0.051
Nfu1	0.0223083	0.503861	0.139	0.069
Sfswap	0.0459198	0.499959	0.113	0.058
Aftph	0.00598237	0.498468	0.252	0.137
Heatr6	0.014505	0.497289	0.113	0.047
Mrpl9	0.0233017	0.497068	0.185	0.105
Snapc5	0.0381851	0.496751	0.185	0.108
Tmod3	0.0331631	0.495928	0.205	0.123
Rab1a	0.0356943	0.494779	0.225	0.141
Adam10	0.0372222	0.493653	0.205	0.126
S100a11	0.000103274	0.493431	0.748	0.567
Traf1	0.0264841	0.493198	0.371	0.253
Nlrc3	0.0251589	0.491929	0.159	0.083
Ppp1ca	0.000338992	0.48908	0.669	0.444
Cdv3	0.00665232	0.487985	0.272	0.155
Igflr1	0.0270739	0.484821	0.119	0.058
Csnk2a2	0.0322118	0.483652	0.152	0.083
Usp3	0.00349507	0.483286	0.232	0.116
Sars	0.0232737	0.481501	0.291	0.184
Psmd6	0.0102678	0.480868	0.179	0.09
Wdr1	0.0250873	0.480083	0.278	0.181
Wnk1	0.00392249	0.479878	0.556	0.404
Eif4a3	0.0082432	0.478699	0.258	0.148
Kras	0.01146	0.477903	0.219	0.119
Sdf4	0.0193831	0.475602	0.444	0.321
Lsm12	0.00732736	0.474882	0.291	0.17
Plk3	0.00149485	0.473356	0.205	0.087
Kdm2a	0.0189409	0.473321	0.305	0.191
Tomm20	0.00591662	0.472626	0.457	0.296
Isy1	0.0242508	0.472346	0.212	0.123
Higd1a	0.00263604	0.471493	0.358	0.206
Prkcb	0.0455721	0.471374	0.139	0.076
Ccar1	0.00707312	0.470837	0.278	0.159
Bcl11b	0.00327777	0.469883	0.497	0.325
1810037I17Rik	0.00955083	0.46832	0.424	0.285
Crlf2	0.0257154	0.468163	0.238	0.148
Suds3	0.0326694	0.466374	0.132	0.069
Gadd45g	0.0051973	0.466257	0.192	0.094
Glmp	0.0219808	0.466198	0.172	0.094
Abracl	0.00119301	0.466003	0.589	0.412
Snx17	0.0250983	0.465985	0.179	0.097
Cstb	0.0167227	0.465892	0.258	0.155
AI662270	0.0113316	0.465304	0.358	0.235
Gbp6	0.0429912	0.464156	0.119	0.061
Cpne1	0.0485701	0.463963	0.146	0.083
Spata13	0.0281821	0.463497	0.192	0.112
Arl4c	0.0113608	0.463195	0.305	0.195
Sp100	0.00411193	0.462516	0.364	0.217
1500011B03Rik	0.0159848	0.462092	0.166	0.083
Tor1aip1	0.00226452	0.461647	0.364	0.206
Map1lc3b	0.00527497	0.461334	0.589	0.462
Acsl4	0.00206082	0.460508	0.152	0.058
Chmp1b	0.00302893	0.458151	0.265	0.137
Senp1	0.0128848	0.457486	0.159	0.076
Acp5	0.0213915	0.456872	0.205	0.116
Ccser2	0.0459935	0.456839	0.159	0.09
Pitpnc1	0.00318034	0.454078	0.305	0.166
Mif	0.0202511	0.454035	0.589	0.462
Yme1l1	0.0135877	0.453347	0.252	0.148
Trbc2	6.71e-05	0.452974	0.854	0.65
Pomp	0.000469538	0.451737	0.563	0.354
Timm10b	0.0244245	0.449416	0.384	0.264
Arpc4	0.00779546	0.448847	0.51	0.365
Mapre2	0.0206528	0.448029	0.205	0.116
Tra2a	0.0423257	0.446318	0.483	0.368
Slc9a1	0.0122089	0.445592	0.126	0.054
Tmem260	0.0296624	0.445494	0.126	0.061
Vdac1	0.0408367	0.445452	0.199	0.123
Smndc1	0.0344263	0.445048	0.205	0.123
Wbp11	0.0328743	0.444863	0.212	0.126
Psme3	0.0297371	0.444757	0.152	0.079
Rad23b	0.00242614	0.443802	0.272	0.137
Brcc3	0.0131873	0.443175	0.132	0.058
Nub1	0.045499	0.441574	0.192	0.119
Nhp2	0.0449187	0.440839	0.152	0.087
Nfe2l1	0.0412879	0.440477	0.166	0.094
Ing2	0.042967	0.440218	0.146	0.079
Il16	0.0148709	0.415084	0.232	0.134
Arl6ip1	0.00558347	0.439828	0.656	0.469
Psme2	0.00218985	0.43818	0.55	0.365
Aak1	0.0345019	0.437782	0.219	0.134
Tet2	0.0383643	0.437611	0.172	0.097
Csnk1a1	0.0018072	0.435965	0.629	0.458
Picalm	0.0385994	0.435527	0.384	0.282
Saysd1	0.0305613	0.435064	0.113	0.054
Pcnp	0.00516313	0.433765	0.344	0.209
Ndufs5	0.0121305	0.433331	0.457	0.318
Dpp8	0.0186778	0.432859	0.192	0.105
Rassf1	0.0341663	0.432466	0.132	0.069
Snrpb2	0.0488658	0.432338	0.232	0.152
Mdh2	0.00295299	0.429136	0.404	0.238
Mtch2	0.0219801	0.428642	0.185	0.101
Tbcb	0.0259892	0.428372	0.238	0.144
Pgk1	0.00427583	0.427554	0.278	0.152
Ifng	0.000984169	0.163172	0.232	0.108
Parp4	0.0124058	0.425433	0.179	0.09
Sumo3	0.0441873	0.425122	0.179	0.105
Psmb4	0.0144871	0.423622	0.377	0.249
Cdc42se1	0.0445303	0.422492	0.199	0.119
Ubp1	0.0366813	0.419416	0.152	0.083
Ubxn4	0.0466906	0.417366	0.245	0.162
Cct5	0.00945438	0.417189	0.265	0.152
Tacc1	0.0432571	0.416597	0.358	0.264
Akr1b3	0.0470825	0.416184	0.219	0.141
Arpc1b	0.00956319	0.415299	0.589	0.444
Tsc22d2	0.00412122	1.35773	0.219	0.116
Rnasek	0.00601127	0.413283	0.616	0.43
Ndufb5	0.00455913	0.413274	0.43	0.274
Nrf1	0.0157482	0.411386	0.119	0.051
Usp48	0.0313015	0.410144	0.179	0.101
Cdc26	0.0468685	0.410082	0.245	0.159
Tmpo	0.0401018	0.40949	0.245	0.159
Polr2j	0.0433213	0.40844	0.192	0.116
Npm3	0.00841203	0.408308	0.238	0.13
Atxn2l	0.0208734	0.407974	0.291	0.181
Tkt	0.024355	0.406811	0.205	0.119
Pa2g4	0.0312114	0.406515	0.225	0.137
Metap2	0.00116191	0.406299	0.384	0.217
Purb	0.0161039	0.405525	0.45	0.321
Crip1	1.3e-05	0.404818	0.735	0.473
Inpp4a	0.0162825	0.403084	0.179	0.094
Hmgb2	0.0137341	0.402336	0.649	0.523
Ndufa1	0.0416944	0.399431	0.503	0.383
Gapdh	0.00173065	0.398528	0.788	0.646
Commd1	0.045085	0.397789	0.146	0.079
Kif2a	0.00389731	0.397681	0.212	0.101
Vps54	0.0146159	0.397232	0.225	0.123
Pabpn1	0.0128426	0.396597	0.391	0.253
Rack1	0.0100375	0.285115	0.907	0.845
Kif21b	0.0426997	0.395321	0.172	0.097
Tln1	0.0116927	0.394801	0.417	0.285
Apopt1	0.0158545	0.394539	0.166	0.083
Gng2	0.000667414	0.393398	0.483	0.285
Pkp3	0.0117389	0.39277	0.377	0.238
Txndc17	0.0221875	0.390343	0.384	0.256
Smim12	0.0391437	0.390015	0.152	0.083
Rbx1	0.0299374	0.389021	0.596	0.473
Kif5b	0.0319767	0.388843	0.358	0.249
Mrpl24	0.0177919	0.388573	0.311	0.199
Nsmce4a	0.016709	0.388267	0.252	0.148
Uqcrh	0.00278144	0.388082	0.894	0.762
Sike1	0.0229934	0.386164	0.166	0.087
Ostc	0.0199847	0.386088	0.291	0.181
Naa38	0.0496011	0.385821	0.238	0.155
Hsp90b1	0.0112253	0.384272	0.556	0.404
Anp32b	0.00342881	0.383964	0.536	0.368
Rpl23a	0.00100939	0.382716	0.868	0.729
Sf3a3	0.0271813	0.381532	0.152	0.079
Ezr	0.011861	0.381075	0.358	0.235
Tmem160	0.00177839	0.379657	0.397	0.231
Tnrc6b	0.017193	0.379395	0.437	0.292
Vdac2	0.00590102	0.379328	0.351	0.213
Snw1	0.011408	0.376991	0.338	0.213
Rpl9-ps6	0.0067082	0.376479	0.232	0.119
Epc2	0.0102862	0.375988	0.146	0.065
Cox5a	0.00193088	0.37506	0.55	0.375
Ppp6r1	0.0119869	0.374631	0.278	0.162
Rbm3	0.00974639	0.372205	0.762	0.7
Psmb8	0.00299853	0.371988	0.695	0.505
Crbn	0.0256793	0.371548	0.192	0.108
Vmp1	0.0197892	0.370792	0.358	0.242
Txn1	0.0287177	0.370355	0.51	0.375
Golga4	0.011541	0.36925	0.238	0.13
Sin3b	0.0407937	0.368843	0.351	0.238
Fxyd5	0.00493087	0.367628	0.715	0.578
Atp5f1	0.0082551	0.367584	0.543	0.368
Erbin	0.0206783	0.366301	0.311	0.195
Srsf3	0.0179206	0.366121	0.742	0.57
Cab39	0.0169001	0.365174	0.285	0.17
Tbca	0.00066647	0.364912	0.589	0.372
Rps12	0.000108429	0.362651	0.98	0.921
Raf1	0.0112608	0.361094	0.272	0.155
1110008P14Rik	0.0427298	0.360603	0.252	0.162
Hmg20b	0.0410625	0.358312	0.152	0.083
Smad7	0.043018	0.358307	0.371	0.267
Mtmr12	0.0310929	0.358189	0.126	0.061
Tpst2	0.0080486	0.35768	0.219	0.116
Mrpl33	0.0168468	0.357058	0.523	0.397
Rlf	0.032883	0.35704	0.258	0.162
Tpm3	0.0132571	0.355803	0.596	0.433
Hist1h2bg	0.0135681	0.355654	0.119	0.051
Arrb2	0.0397546	0.355517	0.245	0.159
Ranbp1	0.0150578	0.35462	0.371	0.231
Ndufc1	0.0495812	0.354508	0.325	0.217
Sugt1	0.00707663	0.353782	0.344	0.206
Rps15	0.000499184	0.352295	0.914	0.769
Yy1	0.0059307	0.352125	0.391	0.242
Shoc2	0.0247473	0.352041	0.212	0.123
Mrpl35	0.0384981	0.351108	0.172	0.097
Leprotl1	0.00269864	0.350923	0.589	0.401
Ms4a4b	0.0476804	0.350831	0.43	0.314
Laptm5	0.000359717	0.350108	0.801	0.617
Faap20	0.0336574	0.349771	0.159	0.087
Cd3d	0.000428642	0.348134	0.702	0.509
Snu13	0.0487304	0.346499	0.371	0.26
Znrf2	0.00317227	0.345138	0.364	0.206
Ran	0.0191951	0.344709	0.483	0.339
Nol7	0.00935547	0.34418	0.417	0.267
Desi2	0.0405528	0.343018	0.172	0.097
Zmym2	0.0335289	0.342907	0.146	0.076
Prdm1	0.00582559	0.342345	0.245	0.126
Ssrp1	0.0124178	0.342264	0.258	0.148
Smg6	0.0441858	0.341731	0.291	0.191
Rpl17	0.000139063	0.340783	0.967	0.942
Actr2	0.00590098	0.340558	0.57	0.404
Akr1a1	0.00364612	0.339874	0.377	0.217
Ms4a6b	0.0410336	0.339848	0.51	0.383
Ikzf3	0.0278641	0.339595	0.371	0.26
Ube2l3	0.00274182	0.339509	0.43	0.26
Gm34455	0.00504556	0.338266	0.192	0.09
Bcas2	0.0316347	0.337583	0.298	0.191
Srsf1	0.0255109	0.337395	0.298	0.184
Iscu	0.0297657	0.33738	0.225	0.137
Reg3b	4.54e-10	2.31599	0.212	0.029
Adh5	0.00898383	0.336123	0.219	0.112
Spast	0.0280818	0.335104	0.106	0.047
Oip5os1	0.0419005	0.334699	0.311	0.206
Uqcr10	0.0276193	0.334362	0.636	0.509
Hnrnpm	0.037961	0.333235	0.55	0.404
Snx3	0.00916739	0.333053	0.364	0.22
Cyth3	0.0319298	0.332969	0.146	0.076
Snrpc	0.02849	0.332931	0.265	0.162
Senp2	0.0235786	0.332445	0.192	0.105
Ptp4a2	0.0196121	0.330208	0.642	0.484
Pde3b	0.0360666	0.330177	0.232	0.141
Sfpq	0.0377675	0.329859	0.57	0.444
Psmb6	0.02104	0.329147	0.358	0.227
Bhlhe40	0.0277736	0.328738	0.338	0.22
Padi2	0.040126	0.327257	0.113	0.054
Sdhb	0.013327	0.327191	0.265	0.152
Vamp8	0.0147517	0.326622	0.43	0.292
Cd52	0.0077663	0.32625	0.901	0.87
Ppp2r5a	0.0444845	0.325738	0.325	0.217
Tmed5	0.0156454	0.325144	0.311	0.195
Psma7	0.0145886	0.322932	0.517	0.354
Atp5d	0.0165806	0.322629	0.57	0.419
Lsm8	0.0442496	0.321861	0.199	0.119
Set	0.0115619	0.321341	0.669	0.498
Mdp1	0.0449541	0.318697	0.199	0.119
Dusp2	0.0300228	0.317972	0.338	0.22
Use1	0.0263657	0.317643	0.258	0.162
Atp5b	0.0249612	0.316073	0.517	0.368
Ube2m	0.0115467	0.315028	0.278	0.159
Srd5a3	0.0476792	0.314978	0.113	0.058
Arpc2	0.0191593	0.314876	0.695	0.563
Cast	0.0143441	0.313632	0.305	0.191
mt-Nd5	0.0290347	0.313116	0.57	0.455
Thy1	0.0491524	0.31105	0.543	0.433
Exoc4	0.0293323	0.309036	0.146	0.076
Bclaf1	0.0238697	0.307864	0.523	0.368
Trim28	0.020941	0.307736	0.166	0.087
Aebp2	0.00765569	0.307665	0.477	0.314
Pgls	0.0031794	0.306765	0.43	0.264
Rasal3	0.00725145	0.306	0.272	0.148
Abcf1	0.0111238	0.305562	0.338	0.202
Rps14	0.000179176	0.305165	0.974	0.964
Tmem167	0.0321301	0.302919	0.457	0.329
Rnaseh2c	0.0355767	0.301297	0.371	0.26
Pdia6	0.0471723	0.300785	0.232	0.144
Coa3	0.0245084	0.30075	0.272	0.166
Aopep	0.00385995	0.300505	0.311	0.17
Limd2	0.0404813	0.299843	0.543	0.404
Top2b	0.0336238	0.299632	0.424	0.292
Psmc2	0.0297235	0.297999	0.212	0.123
Pafah1b1	0.0173389	0.296335	0.523	0.361
Ntan1	0.00203968	0.296297	0.252	0.123
Ccr1	0.000174071	1.50791	0.106	0.022
Selenow	0.0232646	0.294907	0.669	0.502
Akna	0.0416682	0.29351	0.351	0.238
Cdk6	0.0221426	0.292163	0.212	0.119
Arhgap30	0.00962335	0.291613	0.43	0.271
Slfn2	0.0249942	0.290511	0.616	0.451
P2rx7	0.0245186	0.290322	0.285	0.181
Lgals3	0.00656859	1.29762	0.113	0.043
Ndufb8	0.0259819	0.289713	0.344	0.231
Ndufb11	0.0293119	0.289139	0.483	0.35
Mast3	0.0204355	0.287232	0.205	0.116
Arl5a	0.0252016	0.287087	0.232	0.137
Pgd	0.0236944	0.286056	0.113	0.051
Sec11a	0.0205106	0.285516	0.344	0.22
Ccr5	4.16e-05	1.11587	0.205	0.069
Gpsm3	0.0210591	0.283868	0.457	0.31
Serbp1	0.0183851	0.283246	0.821	0.69
Ociad1	0.021203	0.282638	0.331	0.213
Calm1	0.0191123	0.282461	0.815	0.635
Rilpl2	0.00696856	0.282395	0.311	0.181
Ino80d	0.0401001	0.282296	0.219	0.13
Eif4ebp2	0.0461738	0.280378	0.298	0.199
Aimp1	0.00706529	0.279945	0.344	0.206
Zcrb1	0.00743994	0.279148	0.338	0.199
Hccs	0.0270739	0.27871	0.119	0.058
Trac	0.00145609	0.277926	0.695	0.458
Rps25	0.00243759	0.277173	0.94	0.877
Opa1	0.0376678	0.276613	0.113	0.054
Hnrnpk	0.0253291	0.27541	0.682	0.523
H2-T23	0.0214338	0.27284	0.55	0.397
Tmsb4x	5.96e-05	0.271786	1	1
Mrps24	0.0303046	0.269677	0.338	0.22
Itgb1bp1	0.021435	0.264409	0.119	0.054
Pcna	0.0175824	0.264103	0.305	0.184
Snrpd1	0.0244206	0.263352	0.318	0.206
Rpl7a	0.00507975	0.261912	0.921	0.758
Actb	0.0143648	0.261467	1	0.986
Ptpn22	0.0479848	0.260704	0.616	0.484
Thoc7	0.0409765	0.260251	0.278	0.177
Sf3b6	0.0210421	0.259988	0.51	0.357
Fcf1	0.0338305	0.259533	0.172	0.094
Atp6v1h	0.0184966	0.258798	0.166	0.083
Acap2	0.0336597	0.258223	0.146	0.076
Ttc3	0.0148626	0.256948	0.199	0.105
Nedd8	0.0302059	0.256693	0.603	0.455
Malt1	0.00245606	0.253541	0.371	0.206
Wac	0.0416733	0.251311	0.298	0.191
Rps8	0.00180449	0.250921	0.993	0.964
Pnn	0.0454676	0.249581	0.258	0.166
Ube2z	0.0475397	0.248284	0.126	0.065
Virma	0.0474994	0.247203	0.205	0.126
Hspa5	0.0225474	0.247055	0.642	0.509
Appbp2	0.0151102	0.244721	0.113	0.047
Actg1	0.0123841	0.244514	0.795	0.697
Cul3	0.0372798	0.244396	0.311	0.202
Lsm1	0.0488698	0.244297	0.146	0.079
Gosr2	0.0180791	0.242988	0.132	0.061
Pabpc1	0.0428948	0.242648	0.868	0.718
Zc3h7a	0.0244106	0.242294	0.311	0.199
Cox6a1	0.0467635	0.242072	0.464	0.347
Srrm2	0.0389103	0.241036	0.781	0.653
Morf4l1	0.0386377	0.240675	0.656	0.495
Socs1	0.0427377	0.240228	0.179	0.105
Tpt1	0.000367723	0.239571	1	0.993
Cnn2	0.0498052	0.239197	0.391	0.285
Cyld	0.0380749	0.238975	0.331	0.224
Ddt	0.0267317	0.236095	0.225	0.134
Smarca4	0.0318263	0.235363	0.172	0.094
Myl12a	0.0434376	0.231518	0.543	0.422
Arf5	0.0406927	0.231349	0.629	0.473
Rpl12	0.0171649	0.224997	0.96	0.942
Tapbp	0.0241811	0.22223	0.371	0.242
Tmbim4	0.00823424	0.219444	0.325	0.188
Ets1	0.0195535	0.218693	0.821	0.671
Eloc	0.0101078	0.217833	0.404	0.249
Atp5o	0.0202493	0.216191	0.397	0.26
Nras	0.013475	0.213051	0.185	0.094
Sept9	0.00973432	0.210051	0.377	0.231
Hmgn2	0.022448	0.209135	0.265	0.159
Rps16	0.0135074	0.209117	0.98	0.975
Tet3	0.0195941	0.208054	0.192	0.105
Usp1	0.0135991	0.207534	0.126	0.054
Zkscan14	0.0202303	0.206912	0.132	0.061
Hspd1	0.0198915	0.205667	0.377	0.245
Gdi2	0.0102977	0.205354	0.404	0.245
Acadl	0.0153426	0.203957	0.166	0.083
Arid1a	0.0062449	0.203665	0.457	0.285
Dnttip2	0.0391883	0.201877	0.146	0.076
Rpl36al	0.0168096	0.198837	0.841	0.733
Dcun1d5	0.0302913	0.196568	0.298	0.188
Clic1	0.0437315	0.195258	0.722	0.57
Ddx5	0.0227408	0.189826	0.954	0.874
Tent5c	0.0122323	0.185737	0.225	0.123
Napa	0.0480241	0.182911	0.139	0.076
Rpl10a	0.0229299	0.182436	0.901	0.856
Rps26	0.0202714	0.180348	0.974	0.968
Themis	0.0430327	0.176258	0.159	0.087
Rps13	0.0285207	0.176136	0.987	0.953
Prelid1	0.0425187	0.172498	0.318	0.209
Cox7a2	0.0327214	0.171652	0.662	0.498
Plekhj1	0.0247567	0.168094	0.285	0.177
Nkg7	0.00508833	0.80376	0.331	0.209
Ubtf	0.0484254	0.163242	0.252	0.159
Ccr2	0.0041736	0.559807	0.318	0.184
Rab11a	0.0194785	0.158306	0.252	0.148
Atad2	0.0472987	0.155702	0.212	0.126
Ftsj3	0.0152891	0.152286	0.119	0.051
Ndufa13	0.023724	0.150712	0.669	0.513
Nsd1	0.0452399	0.140969	0.424	0.296
Col4a3bp	0.0479141	0.136549	0.166	0.094
Uba1	0.029707	0.136042	0.212	0.119
Dynll2	0.0120686	0.135988	0.298	0.166
Arf6	0.0236511	0.132424	0.338	0.217
Stat1	0.00511209	0.426618	0.384	0.235
Atp5j	0.0423727	0.126751	0.636	0.466
Ythdc1	0.0275067	0.111028	0.47	0.318
Cct2	0.0330218	0.103196	0.331	0.213
Tmem126a	0.0455377	0.101996	0.192	0.112
Pcbp1	0.0285505	0.0956535	0.437	0.296
Ppp4r2	0.0490811	0.0838908	0.305	0.195
Pmepa1	0.0246031	0.0715484	0.199	0.108
A630023P12Rik	0.0417306	0.0698753	0.132	0.069
Wipf1	0.0360442	0.0607812	0.424	0.292
D830025C05Rik	0.0386691	-0.0108976	0.146	0.076
Rtraf	0.0493237	-0.043564	0.417	0.282
Edem1	0.0478143	-0.0607039	0.278	0.17
Rpl38	0.0160609	-0.179665	0.993	1
Rpl35	0.0184085	-0.215106	0.967	0.96
Rpl37	0.000709202	-0.223495	0.993	0.993
Eif1	0.0234766	-0.251769	0.94	0.928
Rps29	5.09e-05	-0.254761	0.993	1
Rpl36	0.000374657	-0.255849	1	0.996
Rpl39	0.000702878	-0.261631	0.98	0.989
Btg1	0.0271588	-0.315479	0.974	0.982
Rps27	1.05e-06	-0.342114	0.993	0.996
Rps28	1.35e-05	-0.403869	0.98	0.993
Hspa1a	0.0419588	-0.408363	0.384	0.487
Tmsb10	3.73e-08	-0.465443	0.987	0.996
mt-Cytb	2.6e-05	-0.478403	0.98	0.957
Hspa1b	0.00444695	-0.494524	0.45	0.588
Nrip1	0.0467617	-0.4991	0.391	0.487
mt-Nd3	0.0365282	-0.515069	0.57	0.603
Clk1	0.00119209	-0.58183	0.55	0.664
Atp2b1	0.0109264	-0.611112	0.377	0.473
Il12rb1	0.0468498	0.39563	0.119	0.061
Selenop	0.0219222	-0.634025	0.225	0.314
Fos	0.00287938	-0.645459	0.49	0.596
H2-Q6	0.0393774	-0.6579	0.391	0.473
Lmo4	0.0065301	-0.689173	0.377	0.469
Nmt1	0.0141705	-0.72451	0.199	0.3
mt-Nd4l	8.35e-05	-0.733399	0.675	0.751
St8sia4	0.0191127	-0.784841	0.225	0.307
Ckb	0.0143444	-0.796429	0.305	0.394
Serinc3	0.00621249	-0.800213	0.53	0.56
Ncoa7	0.0229244	-0.800942	0.185	0.274
Dnajb1	0.039343	-0.801064	0.364	0.43
Kit	0.0269925	-0.805686	0.113	0.195
Pnpla2	0.023233	-0.807167	0.06	0.13
Wls	0.0407627	-0.812285	0.113	0.184
Zbtb20	0.00577136	-0.829559	0.166	0.285
Arrdc4	0.0206781	-0.831268	0.053	0.123
Tmem176a	0.0232655	-0.848671	0.358	0.422
Ighm	0.0159285	-0.860609	0.166	0.26
Ikzf2	0.000350887	-0.878383	0.305	0.469
Vars	0.0470012	-0.884253	0.146	0.213
Cxcr6	0.0212581	0.12857	0.477	0.321
Il7r	0.00801156	-0.628568	0.609	0.653
Slc35e2	0.0193272	-0.894296	0.053	0.123
Ctnnb1	0.0103303	-0.923196	0.132	0.231
Nr4a1	0.00339643	-0.889213	0.245	0.379
Tmem176b	0.0259415	-0.93978	0.457	0.477
Mef2a	0.0473539	-0.940205	0.113	0.177
Snhg9	0.0325075	-0.956146	0.079	0.148
Ffar2	0.0048058	-0.958595	0.093	0.199
Prex1	0.0136582	-0.969052	0.146	0.242
Pde4b	0.028249	-1.00104	0.152	0.231
Eef2k	0.0163338	-1.01143	0.04	0.108
Fam120b	0.0442464	-1.08791	0.046	0.101
Tpm4	0.0272375	-1.08864	0.166	0.245
Clnk	0.0133402	-1.09091	0.046	0.119
Snhg1	0.00852723	-1.0928	0.238	0.332
Hspa9	0.0352987	-1.10169	0.073	0.137
Cd7	0.0126742	-1.13878	0.079	0.166
Ptger2	0.0437047	-1.1409	0.046	0.101
Uhrf2	0.00312193	-1.17521	0.172	0.285
Slc6a13	0.00554805	-1.18842	0.026	0.101
Egr1	0.0255595	-1.1952	0.318	0.383
Hist1h4h	0.00611325	-1.19715	0.06	0.148
1600020E01Rik	0.0234468	-1.2199	0.066	0.134
Vps37b	0.00823176	-1.23236	0.132	0.231
Ppil2	0.0297168	-1.25332	0.079	0.148
Upp1	0.00226613	-1.26107	0.046	0.141
Cd2ap	0.00742029	-1.2694	0.06	0.144
Rpp25l	0.0293323	-1.26987	0.06	0.123
Siah2	0.0140304	-1.30859	0.066	0.144
Hmgn3	0.0041263	-1.32948	0.04	0.126
Hist2h3b	0.0182871	-1.35816	0.053	0.123
Ubald2	0.00479463	-1.36873	0.119	0.224
Pecam1	0.00838508	-1.38588	0.06	0.141
Ahcyl2	0.0105164	-1.43211	0.126	0.209
Polr2a	0.00293306	-1.44851	0.278	0.372
Klrb1b	3.17e-06	-1.4771	0.079	0.274
Spint2	0.000725229	-1.48736	0.073	0.191
Cd83	0.0462983	-1.49785	0.079	0.141
Rgcc	0.000780909	-1.52428	0.079	0.199
Igf1r	0.00394703	-1.5247	0.099	0.199
Nrgn	0.0064471	-1.52947	0.086	0.177
Sik1	0.0200374	-1.53631	0.06	0.13
Pxdc1	0.0049549	-1.55568	0.033	0.112
Tgif1	0.000173264	-1.55592	0.113	0.26
Hist2h4	0.00496605	-1.56783	0.026	0.101
Car2	0.00345212	-1.60718	0.06	0.152
Cd81	0.00248609	-1.79797	0.033	0.119
Tcf7	0.0346466	-0.893064	0.232	0.307
Defa17	0.00146595	-1.92677	0.02	0.105
Fcer1g	9.09e-08	-1.93684	0.086	0.314
Klrk1	9.02e-06	-2.37811	0.026	0.173
Defa22	1.19e-07	-3.29039	0.02	0.206
Defa21	5.28e-07	-3.61325	0.007	0.166
Defa24	5.66e-11	-3.71177	0.026	0.296
Defa30	2.05e-05	-3.92815	0.007	0.126
