# Supplementary material for: Single-cell RNA sequencing uncovers intestinal immune alterations and cellular diversity from chronic fluoride exposure in mice
Source: Theranostics. 2025 Jun 18;15(15):7242–69. doi: 10.7150/thno.116567 (PMC12315694; doi:10.7150/thno.116567)
Supplement: Supplementary file 2 — Supplementary tables. [file thnov15p7242s2.zip › Table S4.xls]

## Sheet: Summary
Table S4 Gene lists utilized to create module scores for B cell of cell cycle
s.genes	g2m.genes	Reference
Mcm5	Hmgb2	A. B. Holmes, C. Corinaldesi, Q. Shen,et al. Single-cell analysis of germinal-center B cells informs on lymphoma cell of origin and outcome[J]. J. Exp. Med. 2020, 217(10):e20200483.
Pcna	Cdk1
Tyms	Nusap1
Fen1	Ube2c
Mcm2	Birc5
Mcm4	Tpx2
Rrm1	Top2a
Ung	Ndc80
Gins2	Cks2
Mcm6	Nuf2
Cdca7	Cks1b
Dtl	Mki67
Prim1	Tmpo
Uhrf1	Cenpf
Hells	Tacc3
Rfc2	Fam64a
Rpa2	Smc4
Nasp	Ccnb2
Rad51ap1	Ckap2l
Gmnn	Ckap2
Wdr76	Aurkb
Slbp	Bub1
Ccne2	Kif11
Ubr7	Tubb4b
Pold3	Gtse1
Msh2	Kif20b
Atad2	Hjurp
Rad51	Cdca3
Rrm2	Hn1
Cdc45	Cdc20
Cdc6	Ttk
Exo1	Cdc25c
Tipin	Kif2c
Dscc1	Rangap1
Blm	Ncapd2
Casp8ap2	Dlgap5
Usp1	Cdca2
Clspn	Cdca8
Pola1	Ect2
Chaf1b	Kif23
Brip1	Hmmr
E2f8	Aurka
	Psrc1
	Anln
	Lbr
	Ckap5
	Cenpe
	Ctcf
	Nek2
	G2e3
	Gas2l3
	Cbx5
	Cenpa
